# Supplementary material for: Allosteric Coupling in Full-Length Lyn Kinase Revealed by Molecular Dynamics and Network Analysis
Source: Int J Mol Sci. 2025 Jun 18;26(12):5835. doi: 10.3390/ijms26125835 (PMC12192854; doi:10.3390/ijms26125835)
Supplement: Supplementary file 1 [file ijms-26-05835-s001.zip]

Archive with 5 entries (5 files):
- rabipour_SI.xlsx
- SI_figures.pdf
- SI_videos.pdf
- video_s1.mp4
- video_s2.mp4
