# Supplementary material for: Allosteric Coupling in Full-Length Lyn Kinase Revealed by Molecular Dynamics and Network Analysis
Source: Int J Mol Sci. 2025 Jun 18;26(12):5835. doi: 10.3390/ijms26125835 (PMC12192854; doi:10.3390/ijms26125835)
Supplement: Supplementary file 1 [file ijms-26-05835-s001.zip › rabipour_SI.xlsx]

## Sheet: Content
This file contains seven supplementary tables associated with the main manuscript. Each table presents key quantitative data supporting structural, dynamic, and network-based analyses of full-length Lyn kinase. The content of each table is summarized below:
Supplementary Table	Title	Description
Table S1	Summary of Simulated Systems	Overview of MD systems, mutations, ligands, and replicates
Table S2	RMSD Statistics across domains	Statistical comparisons were performed using two-sided Wilcoxon rank-sum tests
Table S3	Ligand RMSD Statistics	Includes Wilcoxon-based significance values
Table S4	Binding Free Energy Calculations	MM/PBSA-based ΔG values per system
Table S5	DCCM Pearson Correlation Matrix	Cross-system dynamic similarity (holo)
Table S6	Residue-Level Network Scores	Centrality, mixing, and interface-weighted scores (n = 443)
Table S7	Classifier Input Features	16 structural and dynamic descriptors used for RF

## Sheet: Table S1
System	Type	Number of Replicates	Time (µs)	Number of frames
WT	Apo	3	6	6000
K275A		3	6	6000
E290D		3	6	6000
E290K		3	6	6000
I364L		3	6	6000
I364N		3	6	6000
WT-ATP	Holo	3	6	6000
WT-DAS		3	6	6000
K275A-ATP		3	6	6000
E290D-ATP		3	6	6000
E290K-ATP		3	6	6000
I364L-ATP		3	6	6000
I364N-ATP		3	6	6000

## Sheet: Table S2
Domain	Comparison	p-Value	Significance
SH1	WT vs. K275A	<2.2e-16	Significant
SH1	WT vs. E290D	<2.2e-16	Significant
SH1	WT vs. E290K	<2.2e-16	Significant
SH1	WT vs. I364L	<2.2e-16	Significant
SH1	WT vs. I364N	<2.2e-16	Significant
SH1	WT vs. WT-DAS	<2.2e-16	Significant
SH1	WT vs. WT-ATP	<2.2e-16	Significant
SH1	WT vs. K275A-ATP	<2.2e-16	Significant
SH1	WT vs. E290D-ATP	<2.2e-16	Significant
SH1	WT vs. E290K-ATP	<2.2e-16	Significant
SH1	WT vs. I364L-ATP	<2.2e-16	Significant
SH1	WT vs. I364N-ATP	<2.2e-16	Significant
SH1	K275A vs. E290D	<2.2e-16	Significant
SH1	K275A vs. E290K	0.004714	Significant
SH1	K275A vs. I364L	<2.2e-16	Significant
SH1	K275A vs. I364N	0.002696	Significant
SH1	K275A vs. WT-DAS	<2.2e-16	Significant
SH1	K275A vs. WT-ATP	<2.2e-16	Significant
SH1	K275A vs. K275A-ATP	0.2347	Non-significant
SH1	K275A vs. E290D-ATP	1.24e-13	Significant
SH1	K275A vs. E290K-ATP	0.001487	Significant
SH1	K275A vs. I364L-ATP	<2.2e-16	Significant
SH1	K275A vs. I364N-ATP	1.601e-12	Significant
SH1	E290D vs. E290K	<2.2e-16	Significant
SH1	E290D vs. I364L	0.001517	Significant
SH1	E290D vs. I364N	<2.2e-16	Significant
SH1	E290D vs. WT-DAS	<2.2e-16	Significant
SH1	E290D vs. WT-ATP	<2.2e-16	Significant
SH1	E290D vs. K275A-ATP	<2.2e-16	Significant
SH1	E290D vs. E290D-ATP	<2.2e-16	Significant
SH1	E290D vs. E290K-ATP	<2.2e-16	Significant
SH1	E290D vs. I364L-ATP	<2.2e-16	Significant
SH1	E290D vs. I364N-ATP	<2.2e-16	Significant
SH1	E290K vs. I364L	<2.2e-16	Significant
SH1	E290K vs. I364N	<2.2e-16	Significant
SH1	E290K vs. WT-DAS	0.8891	Non-significant
SH1	E290K vs. WT-ATP	<2.2e-16	Significant
SH1	E290K vs. K275A-ATP	<2.2e-16	Significant
SH1	E290K vs. E290D-ATP	<2.2e-16	Significant
SH1	E290K vs. E290K-ATP	<2.2e-16	Significant
SH1	E290K vs. I364L-ATP	<2.2e-16	Significant
SH1	E290K vs. I364N-ATP	<2.2e-16	Significant
SH1	I364L vs. I364N	<2.2e-16	Significant
SH1	I364L vs. WT-DAS	<2.2e-16	Significant
SH1	I364L vs. WT-ATP	<2.2e-16	Significant
SH1	I364L vs. K275A-ATP	<2.2e-16	Significant
SH1	I364L vs. E290D-ATP	<2.2e-16	Significant
SH1	I364L vs. E290K-ATP	<2.2e-16	Significant
SH1	I364L vs. I364L-ATP	<2.2e-16	Significant
SH1	I364L vs. I364N-ATP	<2.2e-16	Significant
SH1	I364N vs. WT-DAS	<2.2e-16	Significant
SH1	I364N vs. WT-ATP	1.001e-07	Significant
SH1	I364N vs. K275A-ATP	0.0001416	Significant
SH1	I364N vs. E290D-ATP	4.883e-06	Significant
SH1	I364N vs. E290K-ATP	7.369e-09	Significant
SH1	I364N vs. I364L-ATP	0.001316	Significant
SH1	I364N vs. I364N-ATP	1.253e-10	Significant
SH1	WT-DAS vs. WT-ATP	0.01429	Significant
SH1	WT-DAS vs. K275A-ATP	<2.2e-16	Significant
SH1	WT-DAS vs. E290D-ATP	<2.2e-16	Significant
SH1	WT-DAS vs. E290K-ATP	<2.2e-16	Significant
SH1	WT-DAS vs. I364L-ATP	<2.2e-16	Significant
SH1	WT-DAS vs. I364N-ATP	<2.2e-16	Significant
SH1	WT-ATP vs. K275A-ATP	<2.2e-16	Significant
SH1	WT-ATP vs. E290D-ATP	0.6291	Non-significant
SH1	WT-ATP vs. E290K-ATP	<2.2e-16	Significant
SH1	WT-ATP vs. I364L-ATP	<2.2e-16	Significant
SH1	WT-ATP vs. I364N-ATP	<2.2e-16	Significant
SH1	K275A-ATP vs. E290D-ATP	<2.2e-16	Significant
SH1	K275A-ATP vs. E290K-ATP	0.6015	Non-significant
SH1	K275A-ATP vs. I364L-ATP	<2.2e-16	Significant
SH1	K275A-ATP vs. I364N-ATP	0.0002678	Significant
SH1	E290D-ATP vs. E290K-ATP	<2.2e-16	Significant
SH1	E290D-ATP vs. I364L-ATP	<2.2e-16	Significant
SH1	E290D-ATP vs. I364N-ATP	<2.2e-16	Significant
SH1	E290K-ATP vs. I364L-ATP	<2.2e-16	Significant
SH1	E290K-ATP vs. I364N-ATP	<2.2e-16	Significant
SH1	I364L-ATP vs. I364N-ATP	<2.2e-16	Significant
SH2	WT vs. K275A	<2.2e-16	Significant
SH2	WT vs. E290D	<2.2e-16	Significant
SH2	WT vs. E290K	<2.2e-16	Significant
SH2	WT vs. I364L	<2.2e-16	Significant
SH2	WT vs. I364N	<2.2e-16	Significant
SH2	WT vs. WT-DAS	<2.2e-16	Significant
SH2	WT vs. WT-ATP	<2.2e-16	Significant
SH2	WT vs. K275A-ATP	<2.2e-16	Significant
SH2	WT vs. E290D-ATP	<2.2e-16	Significant
SH2	WT vs. E290K-ATP	<2.2e-16	Significant
SH2	WT vs. I364L-ATP	<2.2e-16	Significant
SH2	WT vs. I364N-ATP	<2.2e-16	Significant
SH2	K275A vs. E290D	<2.2e-16	Significant
SH2	K275A vs. E290K	0.1173	Non-significant
SH2	K275A vs. I364L	<2.2e-16	Significant
SH2	K275A vs. I364N	3.679e-07	Significant
SH2	K275A vs. WT-DAS	<2.2e-16	Significant
SH2	K275A vs. WT-ATP	<2.2e-16	Significant
SH2	K275A vs. K275A-ATP	<2.2e-16	Significant
SH2	K275A vs. E290D-ATP	<2.2e-16	Significant
SH2	K275A vs. E290K-ATP	<2.2e-16	Significant
SH2	K275A vs. I364L-ATP	<2.2e-16	Significant
SH2	K275A vs. I364N-ATP	<2.2e-16	Significant
SH2	E290D vs. E290K	<2.2e-16	Significant
SH2	E290D vs. I364L	0.6364	Non-significant
SH2	E290D vs. I364N	<2.2e-16	Significant
SH2	E290D vs. WT-DAS	<2.2e-16	Significant
SH2	E290D vs. WT-ATP	<2.2e-16	Significant
SH2	E290D vs. K275A-ATP	<2.2e-16	Significant
SH2	E290D vs. E290D-ATP	<2.2e-16	Significant
SH2	E290D vs. E290K-ATP	<2.2e-16	Significant
SH2	E290D vs. I364L-ATP	<2.2e-16	Significant
SH2	E290D vs. I364N-ATP	<2.2e-16	Significant
SH2	E290K vs. I364L	<2.2e-16	Significant
SH2	E290K vs. I364N	0.0001829	Significant
SH2	E290K vs. WT-DAS	3.07e-06	Significant
SH2	E290K vs. WT-ATP	<2.2e-16	Significant
SH2	E290K vs. K275A-ATP	<2.2e-16	Significant
SH2	E290K vs. E290D-ATP	<2.2e-16	Significant
SH2	E290K vs. E290K-ATP	<2.2e-16	Significant
SH2	E290K vs. I364L-ATP	<2.2e-16	Significant
SH2	E290K vs. I364N-ATP	<2.2e-16	Significant
SH2	I364L vs. I364N	<2.2e-16	Significant
SH2	I364L vs. WT-DAS	<2.2e-16	Significant
SH2	I364L vs. WT-ATP	<2.2e-16	Significant
SH2	I364L vs. K275A-ATP	<2.2e-16	Significant
SH2	I364L vs. E290D-ATP	<2.2e-16	Significant
SH2	I364L vs. E290K-ATP	<2.2e-16	Significant
SH2	I364L vs. I364L-ATP	<2.2e-16	Significant
SH2	I364L vs. I364N-ATP	<2.2e-16	Significant
SH2	I364N vs. WT-DAS	<2.2e-16	Significant
SH2	I364N vs. WT-ATP	<2.2e-16	Significant
SH2	I364N vs. K275A-ATP	0.000179	Significant
SH2	I364N vs. E290D-ATP	<2.2e-16	Significant
SH2	I364N vs. E290K-ATP	9.852e-10	Significant
SH2	I364N vs. I364L-ATP	0.7164	Non-significant
SH2	I364N vs. I364N-ATP	<2.2e-16	Significant
SH2	WT-DAS vs. WT-ATP	6.339e-12	Significant
SH2	WT-DAS vs. K275A-ATP	<2.2e-16	Significant
SH2	WT-DAS vs. E290D-ATP	<2.2e-16	Significant
SH2	WT-DAS vs. E290K-ATP	<2.2e-16	Significant
SH2	WT-DAS vs. I364L-ATP	<2.2e-16	Significant
SH2	WT-DAS vs. I364N-ATP	<2.2e-16	Significant
SH2	WT-ATP vs. K275A-ATP	<2.2e-16	Significant
SH2	WT-ATP vs. E290D-ATP	<2.2e-16	Significant
SH2	WT-ATP vs. E290K-ATP	<2.2e-16	Significant
SH2	WT-ATP vs. I364L-ATP	<2.2e-16	Significant
SH2	WT-ATP vs. I364N-ATP	<2.2e-16	Significant
SH2	K275A-ATP vs. E290D-ATP	<2.2e-16	Significant
SH2	K275A-ATP vs. E290K-ATP	<2.2e-16	Significant
SH2	K275A-ATP vs. I364L-ATP	0.5784	Non-significant
SH2	K275A-ATP vs. I364N-ATP	<2.2e-16	Significant
SH2	E290D-ATP vs. E290K-ATP	4.382e-06	Significant
SH2	E290D-ATP vs. I364L-ATP	8.142e-10	Significant
SH2	E290D-ATP vs. I364N-ATP	<2.2e-16	Significant
SH2	E290K-ATP vs. I364L-ATP	<2.2e-16	Significant
SH2	E290K-ATP vs. I364N-ATP	<2.2e-16	Significant
SH2	I364L-ATP vs. I364N-ATP	<2.2e-16	Significant
SH3	WT vs. K275A	<2.2e-16	Significant
SH3	WT vs. E290D	<2.2e-16	Significant
SH3	WT vs. E290K	<2.2e-16	Significant
SH3	WT vs. I364L	<2.2e-16	Significant
SH3	WT vs. I364N	<2.2e-16	Significant
SH3	WT vs. WT-DAS	<2.2e-16	Significant
SH3	WT vs. WT-ATP	<2.2e-16	Significant
SH3	WT vs. K275A-ATP	<2.2e-16	Significant
SH3	WT vs. E290D-ATP	<2.2e-16	Significant
SH3	WT vs. E290K-ATP	<2.2e-16	Significant
SH3	WT vs. I364L-ATP	<2.2e-16	Significant
SH3	WT vs. I364N-ATP	<2.2e-16	Significant
SH3	K275A vs. E290D	<2.2e-16	Significant
SH3	K275A vs. E290K	<2.2e-16	Significant
SH3	K275A vs. I364L	<2.2e-16	Significant
SH3	K275A vs. I364N	<2.2e-16	Significant
SH3	K275A vs. WT-DAS	9.034e-13	Significant
SH3	K275A vs. WT-ATP	<2.2e-16	Significant
SH3	K275A vs. K275A-ATP	0.01186	Significant
SH3	K275A vs. E290D-ATP	<2.2e-16	Significant
SH3	K275A vs. E290K-ATP	<2.2e-16	Significant
SH3	K275A vs. I364L-ATP	0.02136	Significant
SH3	K275A vs. I364N-ATP	<2.2e-16	Significant
SH3	E290D vs. E290K	<2.2e-16	Significant
SH3	E290D vs. I364L	0.799	Non-significant
SH3	E290D vs. I364N	<2.2e-16	Significant
SH3	E290D vs. WT-DAS	<2.2e-16	Significant
SH3	E290D vs. WT-ATP	<2.2e-16	Significant
SH3	E290D vs. K275A-ATP	<2.2e-16	Significant
SH3	E290D vs. E290D-ATP	<2.2e-16	Significant
SH3	E290D vs. E290K-ATP	<2.2e-16	Significant
SH3	E290D vs. I364L-ATP	<2.2e-16	Significant
SH3	E290D vs. I364N-ATP	<2.2e-16	Significant
SH3	E290K vs. I364L	<2.2e-16	Significant
SH3	E290K vs. I364N	0.3174	Non-significant
SH3	E290K vs. WT-DAS	<2.2e-16	Significant
SH3	E290K vs. WT-ATP	<2.2e-16	Significant
SH3	E290K vs. K275A-ATP	<2.2e-16	Significant
SH3	E290K vs. E290D-ATP	<2.2e-16	Significant
SH3	E290K vs. E290K-ATP	<2.2e-16	Significant
SH3	E290K vs. I364L-ATP	<2.2e-16	Significant
SH3	E290K vs. I364N-ATP	<2.2e-16	Significant
SH3	I364L vs. I364N	<2.2e-16	Significant
SH3	I364L vs. WT-DAS	<2.2e-16	Significant
SH3	I364L vs. WT-ATP	<2.2e-16	Significant
SH3	I364L vs. K275A-ATP	<2.2e-16	Significant
SH3	I364L vs. E290D-ATP	<2.2e-16	Significant
SH3	I364L vs. E290K-ATP	<2.2e-16	Significant
SH3	I364L vs. I364L-ATP	<2.2e-16	Significant
SH3	I364L vs. I364N-ATP	<2.2e-16	Significant
SH3	I364N vs. WT-DAS	1.32e-10	Significant
SH3	I364N vs. WT-ATP	<2.2e-16	Significant
SH3	I364N vs. K275A-ATP	0.1015	Non-significant
SH3	I364N vs. E290D-ATP	<2.2e-16	Significant
SH3	I364N vs. E290K-ATP	<2.2e-16	Significant
SH3	I364N vs. I364L-ATP	<2.2e-16	Significant
SH3	I364N vs. I364N-ATP	<2.2e-16	Significant
SH3	WT-DAS vs. WT-ATP	<2.2e-16	Significant
SH3	WT-DAS vs. K275A-ATP	<2.2e-16	Significant
SH3	WT-DAS vs. E290D-ATP	<2.2e-16	Significant
SH3	WT-DAS vs. E290K-ATP	<2.2e-16	Significant
SH3	WT-DAS vs. I364L-ATP	<2.2e-16	Significant
SH3	WT-DAS vs. I364N-ATP	<2.2e-16	Significant
SH3	WT-ATP vs. K275A-ATP	<2.2e-16	Significant
SH3	WT-ATP vs. E290D-ATP	<2.2e-16	Significant
SH3	WT-ATP vs. E290K-ATP	<2.2e-16	Significant
SH3	WT-ATP vs. I364L-ATP	<2.2e-16	Significant
SH3	WT-ATP vs. I364N-ATP	<2.2e-16	Significant
SH3	K275A-ATP vs. E290D-ATP	<2.2e-16	Significant
SH3	K275A-ATP vs. E290K-ATP	<2.2e-16	Significant
SH3	K275A-ATP vs. I364L-ATP	<2.2e-16	Significant
SH3	K275A-ATP vs. I364N-ATP	<2.2e-16	Significant
SH3	E290D-ATP vs. E290K-ATP	0.005952	Significant
SH3	E290D-ATP vs. I364L-ATP	<2.2e-16	Significant
SH3	E290D-ATP vs. I364N-ATP	0.0001251	Significant
SH3	E290K-ATP vs. I364L-ATP	<2.2e-16	Significant
SH3	E290K-ATP vs. I364N-ATP	0.2965	Non-significant
SH3	I364L-ATP vs. I364N-ATP	<2.2e-16	Significant

## Sheet: Table S3
Comparison	p-Value	Significance
WT-ATP vs. WT-DAS	<2.2e-16	Significant
WT-ATP vs. K275A-ATP	<2.2e-16	Significant
WT-ATP vs. E290D-ATP	<2.2e-16	Significant
WT-ATP vs. E290K-ATP	<2.2e-16	Significant
WT-ATP vs. I364L-ATP	<2.2e-16	Significant
WT-ATP vs. I364N-ATP	<2.2e-16	Significant
WT-DAS vs. K275A-ATP	0.6218	Not Significant
WT-DAS vs. E290D-ATP	<2.2e-16	Significant
WT-DAS vs. E290K-ATP	<2.2e-16	Significant
WT-DAS vs. I364L-ATP	<2.2e-16	Significant
WT-DAS vs. I364N-ATP	0.0001364	Significant
K275A-ATP vs. E290D-ATP	<2.2e-16	Significant
K275A-ATP vs. E290K-ATP	<2.2e-16	Significant
K275A-ATP vs. I364L-ATP	<2.2e-16	Significant
K275A-ATP vs. I364N-ATP	6.11e-07	Significant
E290D-ATP vs. E290K-ATP	<2.2e-16	Significant
E290D-ATP vs. I364L-ATP	<2.2e-16	Significant
E290D-ATP vs. I364N-ATP	<2.2e-16	Significant
E290K-ATP vs. I364L-ATP	<2.2e-16	Significant
E290K-ATP vs. I364N-ATP	<2.2e-16	Significant
I364L-ATP vs. I364N-ATP	<2.2e-16	Significant

## Sheet: Table S4
System	∆total	Median
WT-ATP	−28.2	−22.6
WT-DAS	−24.2	−24.2
I364L–ATP	−22.9	−23.3
I364N–ATP	−18.1	−19.3
E290D–ATP	−24.6	−24.4
E290K–ATP	−17.9	−18.0
K275A–ATP	−22.1	−22.8

## Sheet: Table S5
Systems	Pearson correlation coefficients
	WT	I364L	I364N	E290D	E290K	K275A	ATP	ATP-I364L	ATP-I364N	ATP-E290D	ATP-E290K	ATP-K275A
WT	1	0.0478117	0.0804779	0.0585966	0.0812842	0.288793	0.952706	0.308814	0.309229	0.1554	0.164962	0.22533
I364L	0.0478117	1	0.873753	0.889518	0.91031	0.39564	0.0520718	0.385511	0.28473	0.182279	0.52002	0.237965
I364N	0.0804779	0.873753	1	0.85894	0.861436	0.489663	0.0866006	0.459933	0.376463	0.260476	0.502154	0.311351
E290D	0.0585966	0.889518	0.85894	1	0.871404	0.39957	0.063097	0.42904	0.330067	0.242039	0.532859	0.277264
E290K	0.0812842	0.91031	0.861436	0.871404	1	0.456335	0.0870168	0.368591	0.274366	0.164757	0.55494	0.243584
K275A	0.288793	0.39564	0.489663	0.39957	0.456335	1	0.295858	0.33135	0.364927	0.153157	0.261402	0.434748
ATP	0.952706	0.0520718	0.0866006	0.063097	0.0870168	0.295858	1	0.306054	0.300202	0.13299	0.182591	0.207661
ATP-I364L	0.308814	0.385511	0.459933	0.42904	0.368591	0.33135	0.306054	1	0.717693	0.560077	0.458643	0.360479
ATP-I364N	0.309229	0.28473	0.376463	0.330067	0.274366	0.364927	0.300202	0.717693	1	0.327461	0.301745	0.510882
ATP-E290D	0.1554	0.182279	0.260476	0.242039	0.164757	0.153157	0.13299	0.560077	0.327461	1	0.16834	0.199487
ATP-E290K	0.164962	0.52002	0.502154	0.532859	0.55494	0.261402	0.182591	0.458643	0.301745	0.16834	1	0.116564
ATP-K275A	0.22533	0.237965	0.311351	0.277264	0.243584	0.434748	0.207661	0.360479	0.510882	0.199487	0.116564	1
Systems	p values
	WT	I364L	I364N	E290D	E290K	K275A	ATP	ATP-I364L	ATP-I364N	ATP-E290D	ATP-E290K	ATP-K275A
WT	0	0.0284054	0.0151744	0.0176683	0.0322421	0.398501	8.47465e-09	0.504225	0.877063	0.808888	0.104636	0.958217
I364L	0.0284054	0	4.13599e-08	3.73935e-10	1.49548e-09	0.0446677	0.0363436	0.880418	0.729249	0.857552	0.000277507	0.975114
I364N	0.0151744	4.13599e-08	0	5.85665e-09	2.9879e-07	0.0766769	0.0193393	0.949663	0.683446	0.903548	0.000328345	0.940738
E290D	0.0176683	3.73935e-10	5.85665e-09	0	7.30581e-08	0.0543164	0.0229333	0.883714	0.712036	0.904522	0.000305306	0.958822
E290K	0.0322421	1.49548e-09	2.9879e-07	7.30581e-08	0	0.0769909	0.0410294	0.941839	0.680371	0.928327	0.000550821	0.983928
K275A	0.398501	0.0446677	0.0766769	0.0543164	0.0769909	0	0.386821	0.631096	0.795089	0.957652	0.0751096	0.267971
ATP	8.47465e-09	0.0363436	0.0193393	0.0229333	0.0410294	0.386821	0	0.484134	0.865332	0.893248	0.107535	0.881189
ATP-I364L	0.504225	0.880418	0.949663	0.883714	0.941839	0.631096	0.484134	0	0.935286	0.000554667	0.858156	0.223557
ATP-I364N	0.877063	0.729249	0.683446	0.712036	0.680371	0.795089	0.865332	0.935286	0	0.000807184	0.960261	0.117671
ATP-E290D	0.808888	0.857552	0.903548	0.904522	0.928327	0.957652	0.893248	0.000554667	0.000807184	0	0.396033	0.173628
ATP-E290K	0.104636	0.000277507	0.000328345	0.000305306	0.000550821	0.0751096	0.107535	0.858156	0.960261	0.396033	0	0.896432
ATP-K275A	0.958217	0.975114	0.940738	0.958822	0.983928	0.267971	0.881189	0.223557	0.117671	0.173628	0.896432	0

## Sheet: Table S6
Residue	Region	in_integration	cor_with_act	p_value	n_times	consistency	mean_mixing	mix_weighted_corr	n_systems	interfaces	interface_freq	interface_weighted_score
343	SH1C	TRUE	0.89575	3.45541e-05	8	1	0.776395	0.695455	13	SH1	1	1.39091
66	SH3	TRUE	0.751743	0.00304304	8	1	0.766459	0.57618	13	SH3	1	1.15236
228	Linker	TRUE	0.604442	0.0286571	8	1	0.896894	0.542121	13	Linker-SH2	1	1.08424
226	SH2	TRUE	0.646274	0.0170036	8	1	0.768794	0.496852	13	SH2	1	0.993703
304	SH1N	TRUE	0.573942	0.0402549	8	1	0.833859	0.478587	13	SH1	1	0.957174
266	SH1N	TRUE	0.505627	0.0779428	8	1	0.860769	0.435228	13	SH1	1	0.870456
307	SH1N	TRUE	0.555713	0.0486267	8	1	0.776783	0.431668	13	SH1	1	0.863336
250	SH1N	TRUE	0.999591	2.46032e-18	8	1	0.791154	0.79083	0	none	0	0.79083
245	Linker	TRUE	0.490256	0.0889748	8	1	0.775044	0.37997	13	SH1-Linker	1	0.75994
488	SH1C	TRUE	0.864156	0.000139129	8	1	0.860769	0.743838	0	none	0	0.743838
73	SH3	TRUE	0.980971	3.53209e-09	8	1	0.758207	0.743779	0	none	0	0.743779
312	SH1N	TRUE	0.452736	0.120306	8	1	0.821426	0.371889	13	SH1	1	0.743778
227	Linker	TRUE	0.481292	0.095882	8	1	0.768794	0.370014	13	Linker-SH2	1	0.740029
65	SH3	TRUE	0.956467	3.19337e-07	8	1	0.764545	0.731262	0	none	0	0.731262
325	SH1N	TRUE	0.897607	3.14172e-05	8	1	0.776395	0.696897	0	none	0	0.696897
326	SH1N	TRUE	0.846543	0.000262541	8	1	0.821426	0.695373	0	none	0	0.695373
265	SH1N	TRUE	0.436872	0.135524	8	1	0.860769	0.376046	11	SH1	0.846154	0.694239
255	SH1N	TRUE	0.871399	0.000104433	8	1	0.786752	0.685575	0	none	0	0.685575
244	Linker	TRUE	0.429921	0.142575	8	1	0.787077	0.338381	13	SH1-Linker	1	0.676761
481	SH1C	TRUE	0.882734	6.43097e-05	8	1	0.764545	0.67489	0	none	0	0.67489
347	SH1C	TRUE	0.833138	0.00040497	8	1	0.776783	0.647168	0	none	0	0.647168
116	SH3	TRUE	0.808546	0.000820321	8	1	0.791154	0.639684	0	none	0	0.639684
263	SH1N	TRUE	0.742304	0.00366271	8	1	0.860769	0.638952	0	none	0	0.638952
324	SH1N	TRUE	0.819498	0.000606777	8	1	0.776395	0.636254	0	none	0	0.636254
373	SH1C	TRUE	0.79052	0.00129648	8	1	0.791154	0.625423	0	none	0	0.625423
346	SH1C	TRUE	0.402241	0.173019	8	1	0.776783	0.312454	13	SH1	1	0.624908
258	SH1N	TRUE	0.822745	0.000552782	8	1	0.758207	0.623811	0	none	0	0.623811
308	SH1N	TRUE	0.391251	0.186173	8	1	0.776783	0.303917	13	SH1	1	0.607835
351	SH1C	TRUE	0.781257	0.00161354	8	1	0.776783	0.606867	0	none	0	0.606867
260	SH1N	TRUE	0.798191	0.00107284	8	1	0.758207	0.605194	0	none	0	0.605194
384	SH1C	TRUE	0.767324	0.00220124	8	1	0.784938	0.602302	0	none	0	0.602302
146	SH2	TRUE	0.373309	0.208972	8	1	0.788381	0.294309	13	SH1–SH2	1	0.588619
264	SH1N	TRUE	0.674802	0.0113959	8	1	0.860769	0.580849	0	none	0	0.580849
322	SH1N	TRUE	0.742281	0.00366435	8	1	0.776395	0.576303	0	none	0	0.576303
294	SH1N	TRUE	0.546376	0.0533663	8	1	0.82497	0.450744	3	SH1	0.230769	0.554762
475	SH1C	TRUE	0.703532	0.00729037	8	1	0.769036	0.541041	0	none	0	0.541041
256	SH1N	TRUE	0.677003	0.0110307	8	1	0.793789	0.537398	0	none	0	0.537398
323	SH1N	TRUE	0.690644	0.00896086	8	1	0.776395	0.536213	0	none	0	0.536213
372	SH1C	TRUE	0.677003	0.0110307	8	1	0.788519	0.53383	0	none	0	0.53383
286	SH1N	TRUE	0.628107	0.0215157	8	1	0.828156	0.520171	0	none	0	0.520171
83	SH3	TRUE	0.666911	0.0127809	8	1	0.765105	0.510257	0	none	0	0.510257
69	SH3	TRUE	0.660712	0.0139551	8	1	0.766459	0.506409	0	none	0	0.506409
342	SH1C	TRUE	0.656364	0.014826	8	1	0.770333	0.505619	0	none	0	0.505619
420	SH1C	TRUE	0.605432	0.0283276	8	1	0.831318	0.503306	0	none	0	0.503306

## Sheet: Table S7
E290-K275	D385-K275	D498-K137	D206-K89	E157-K162	E290-D385	K275-M294	R390-K361	Y397-R366	Y397-E289	Rspine	SH1-Lobes	I77-N449	SH3-Nlobe	SH2-Clobe	SH2-SH3	Class
1.74	1.72	5.86	1.62	1.65	2.54	6.94	10.34	15.07	19.51	108.124	26.69	53.16	48.62	35.07	27.59	active
3.77	1.6	6.45	1.61	1.78	2.44	7.94	10.86	12.88	19.69	99.124	26.57	50.24	47.7	35.93	27.96	active
4.1	1.52	6.17	1.93	3.77	3.3	7.94	10.66	11.05	20.4	100.149	26.86	40.69	45.22	35.67	29.24	active
4.31	1.65	6.66	1.71	1.91	3.01	9.06	10.71	12.76	20.7	81.655	26.68	28.16	45.79	34.96	28.63	active
3.93	3.78	5.79	1.73	1.6	3.05	10.1	10.66	11.75	21.11	91.535	26.8	33.55	47.92	35.42	28.43	active
3.39	4.14	6.37	2.1	4.24	3.11	12.2	11.69	12.3	20.55	82.378	26.72	54.97	46.11	35.29	28.31	active
3.63	1.63	5.35	1.7	2.09	3.15	7.2	10.94	12.86	21.73	104.059	26.65	74.84	45.1	35.51	27.08	active
5.65	1.84	6.42	1.89	3.41	2.6	8.73	10.81	15.47	22.42	98.794	26.5	80.32	45.82	35.36	28.36	active
4.29	3.26	5.59	1.77	1.61	4.34	9.26	11.04	13.81	22.3	87.379	27.09	61.58	42.79	35.41	28.62	active
6.72	5.21	6.04	1.75	1.64	5.26	11.48	10.75	14.96	20.78	95.894	27.63	43.68	45.15	35.14	27.92	active
5.68	4.73	7.54	1.69	1.77	6.01	7.38	11.27	16.03	24.59	102.669	27.63	45.62	41.76	35.41	27.58	active
7.07	1.73	6.21	1.79	4.24	6.39	7.67	10.63	14.84	21.71	94.413	27.94	28.7	40.07	35.6	28.05	active
4.88	1.7	5.48	1.82	8.03	6.62	8.3	10.32	14.94	21.15	80.566	26.92	29.68	39.52	35.24	28.47	active
7.44	1.49	6.05	1.75	11.15	7.15	6.93	10.5	14.05	24.35	85.011	28.02	43.5	37.68	35.27	28.51	active
8.6	1.65	6.67	1.69	3.7	7.73	7.43	10.6	13.91	22.79	90.271	27.47	51.09	38.54	36.36	28.15	active
7.84	1.81	2.48	1.89	13.23	7.93	9.72	10.62	14.55	21.96	92.671	27.48	38.02	36.57	35.59	27.77	active
6.49	3.45	3.99	1.77	16.2	7.23	6.57	10.87	14.63	23.05	102.895	27.69	56.66	39.15	35.76	28.7	active
8.5	6.1	1.69	2	10.69	7.95	8.11	10.21	15.14	23.63	85.395	27.46	54.01	37.24	36.12	28.26	active
13.08	4.94	5.38	1.79	3.95	11.86	7.6	11.01	14.91	24.71	95.738	28.36	57.05	38.5	35.65	28.82	active
12.23	1.53	3.99	1.98	8.7	10.17	8.87	10.9	14	24.84	87.219	27.43	61.27	38.56	35.06	28.52	active
8.49	4.76	4.24	1.6	3.21	6.37	8.44	11.07	14.39	27	106.766	27.91	76.74	39.12	35.75	28.9	active
9.57	6.29	4.15	1.74	7.41	5.01	10.56	10.26	14.62	28.75	102.467	28.67	78.59	38.5	35.64	27.48	active
6.1	3.95	3.92	1.64	13.05	5.23	8.4	10.54	15.13	27.21	99	28.57	67.18	38.35	35.87	28.19	active
3.51	6.8	1.69	1.53	13.98	7.28	8.51	10.67	14.6	25	117.091	27.88	61.33	36.11	36.26	28.54	active
6.13	5.34	1.62	1.69	10.88	5.65	9.53	10.93	14.21	25.11	110.161	27.97	80.36	34.71	35.5	28.34	active
3.89	1.89	1.96	1.77	1.64	4.87	6.01	10.98	14.49	26.3	107.764	27.43	61.85	37.29	36.26	28.42	active
1.82	3.88	3.95	1.58	4.27	4.05	6.34	10.79	14.17	24.89	117.686	28.19	65.08	35.34	35.94	28.31	active
4.8	4.83	6.57	1.98	8.52	6.08	9.48	10.8	15.17	24.32	111.169	28.1	58.54	37.48	35.64	28.84	active
2.18	5.29	2.02	1.71	11.53	6.26	7.92	10.67	14.28	23.26	112.775	27.8	49.72	36.69	36.08	28.28	active
1.79	1.82	1.79	1.67	7.21	3.24	6.41	10.65	14.28	26.23	107.931	27.39	72.38	38.2	35.71	28.37	active
1.85	4.2	1.68	1.7	3.67	4.63	6.81	10.76	14.15	25.78	108.296	27.43	64.78	38.27	36.3	28.27	active
1.58	3.75	2	1.63	4.31	3.78	7	11.18	14.22	27.07	114.017	28.18	63.27	37	36.1	27.79	active
1.71	1.6	1.96	1.89	4.32	4.86	5.03	10.43	13.75	27.12	113.149	27.55	70.94	37.52	36.57	28.03	active
4.12	1.71	1.81	1.76	4.33	4.52	5.54	11.19	14.48	25.95	111.359	27.74	78.69	37.6	35.26	28.7	active
4.33	4.11	1.64	1.88	9.16	6.06	7.93	10.26	13.92	24.11	113.267	26.96	80.26	35.77	36.61	28.28	active
6.4	1.8	1.8	1.9	10.41	5.61	7.4	10.65	14.73	24.33	102.076	26.94	83.77	37.79	36.58	28.27	active
3.73	4.89	3.99	1.76	5.27	4.66	8.93	10.21	13.92	28.44	115.211	27.34	73.48	38.61	36.56	28.23	active
3.52	7.04	1.92	1.99	1.74	7.09	6.65	10.34	12.16	23.97	109.47	28.17	67.94	37.39	36.37	27.82	active
1.9	6.02	1.77	4.49	2.03	5.17	7.19	10.05	14.84	25.53	113.833	28.08	88.41	37.08	36.07	27.93	active
1.73	6.08	1.79	1.73	4.1	6.24	8	10.46	14.72	26.25	107.718	28.03	84.94	36.58	35.97	28.24	active
1.67	5.86	1.71	1.92	5.37	5.03	6.68	10.25	15.02	26.69	116.525	28.02	78.78	36.99	36.84	27.75	active
3.01	6.74	3.49	1.82	11.39	5.63	7.08	11.05	14.43	28.23	111.642	29.06	71.96	38.52	36.55	28.22	active
1.87	3.84	1.89	1.69	2.95	3.01	6.44	10.78	13.85	25.29	106.736	28.38	61.91	38.78	36.65	28.09	active
2.8	5.81	1.85	1.73	1.73	4.66	5.71	11.02	14.2	23.46	118.136	28.3	59.09	39.92	36.33	28.11	active
3.83	4.94	1.86	1.85	11.57	4.78	6.79	10.87	13.44	26.07	112.291	28.42	56.6	40.3	36.23	28.3	active
3.81	6.08	1.95	1.58	9.11	7.39	5.46	10.85	13.64	25.28	115.815	29.05	57.55	39.58	35.59	28.28	active
2.02	5.6	1.82	1.6	8.88	5.46	4.45	10.38	12.85	23.99	109.53	28.45	65.15	38.99	35.81	27.64	active
3.97	4.26	3.73	1.9	8.17	3.18	6.1	10.53	13.52	23.52	111.686	28.17	79.46	41.25	36.34	28.39	active
5.22	5.45	3.59	1.92	9.93	5.6	6	10.27	14.91	24.55	116.206	28.45	82.39	44.67	36.22	28.93	active
1.56	5.74	1.91	1.62	7.3	4.44	7.33	10.79	15.81	25.17	122.137	27.95	60.43	44.92	35.95	29.43	active
1.6	4.13	1.69	1.89	1.61	5.11	6.31	10.27	15.98	23.68	123.079	27.95	54.76	43.79	35.97	30.75	active
3.77	5.06	1.66	1.85	1.88	5.12	5.37	10.49	16.39	23.6	116.048	27.76	71.03	43.52	36.1	28.64	active
9.47	5.94	1.73	1.78	12.25	6.34	9.93	10.72	16.48	25.7	114.826	27.85	83.85	40.96	35.77	28.31	active
8.2	6.83	1.59	1.74	10.16	8.04	8.95	10.51	15.89	25.91	106.367	27.56	61.65	43.55	35.15	29.08	active
4.23	4.69	1.52	1.69	5.31	6.96	5.72	10.31	15.24	25.91	114.571	28.08	51.94	43.97	35.3	29.29	active
5.65	4.47	1.68	1.75	1.63	5.44	6.15	10.78	13.56	26.72	111.967	28.26	54.01	43.35	35.83	28.71	active
3.22	5.43	1.71	1.69	2.03	4.48	6.84	11.06	14.29	25.76	110.668	27.6	78.35	46.32	35.75	29.13	active
4.09	6.8	1.68	1.9	1.56	5.5	7.84	10.89	14.04	25.69	100.477	28.32	84.13	40.87	36.09	27.88	active
1.65	5.13	2.48	1.71	1.82	4.25	7.4	11.37	14.46	24.31	116.727	27.57	69.7	42.72	35.98	29.32	active
1.67	6.17	1.81	1.63	1.67	5.45	7.08	11.03	12.69	24.99	118.563	27.48	82.46	43.84	35.68	29.06	active
1.85	4.47	3.07	1.59	3.35	4.15	7.04	10.63	15.28	26.5	118.815	27.51	80.38	42.81	36.09	27.97	active
1.58	4.54	1.46	1.8	1.83	4.38	7.7	11.59	14.35	23.21	115.502	27.38	85.02	46.61	36.53	29.22	active
1.56	6.47	2.07	1.53	1.62	4.87	6.5	11.13	15.22	23.28	116.147	28.2	88.28	47.51	35.99	30.18	active
1.98	4.16	1.61	4.28	9.22	4.08	6.55	10.86	15.88	23.99	118.411	27.77	78.15	46.62	36.38	31.66	active
1.71	5.41	1.53	8.98	1.78	3.48	7.93	11.01	14.7	22.67	115.996	27.77	64.73	44.36	35.88	34.52	active
1.63	5.42	1.78	13.26	6.4	4.78	7.53	11.01	16.01	24.33	116.623	27.63	65.92	41.51	36.14	36.23	active
2.18	4.2	1.66	17.61	1.62	5.42	6.16	11.22	14.86	25	116.656	27.92	69.25	38.84	35.61	37.98	active
8.69	4.41	6.14	10.79	1.68	7.05	6.49	11.23	13.9	26.39	112.323	27.98	84.28	39.34	35.76	33.15	active
5.22	4.13	5.41	15.8	1.57	5.42	5.8	11.5	13.18	24.88	120.726	28.11	70.67	37.71	35.37	35.45	active
3.85	4.35	4.87	15.64	1.71	5.85	5.42	10.62	13.2	25.09	114.205	27.78	83.19	35.61	35.46	35.81	active
2.39	3.7	5.57	16.38	1.74	5.06	6.04	10.79	15.08	25.93	117.836	27.87	74.19	35.96	35.24	34.62	active
2.27	4	5.6	18.83	1.58	5.34	5.33	10.45	16.41	25.88	114.595	27.76	79.83	37.22	36.4	34.87	active
1.69	3.72	6.07	16.64	1.68	5.47	7.59	10.89	14.57	23.94	116.999	27.52	72.75	37.99	36.14	34.67	active
1.83	6.29	7.71	15.99	1.86	5.21	7.61	10.81	14.94	24.69	116.3	27.74	80.08	38.3	35.58	33.72	active
1.64	5.98	7.01	12.2	7.47	5.67	7.31	11.09	15.31	25.13	108.039	28.06	72.78	38.22	35.03	33.46	active
7.27	7.86	7.21	14.53	3.77	5.37	12.02	11.24	14.93	24.41	108.263	28.05	79.7	39.27	35.66	35.14	active
3.47	4.19	6.61	8.56	2.08	3.53	8.75	10.66	13.9	24.27	107.009	27.63	85.01	42.12	35.58	33.44	active
2.62	6.19	6.11	5.98	1.64	5.45	7.13	10.47	16.05	24.07	118.371	27.95	90.07	44.35	35.08	32.28	active
3.75	3.92	5.65	1.88	1.73	4.9	7.87	10.28	14.74	26.48	118.78	27.84	77.68	42.57	36.01	30.32	active
3.54	6.51	4.85	12.67	1.71	7.53	6.99	11.29	14.64	26.89	100.935	28.26	74.59	40.6	36.21	36.97	active
7.92	4.99	4.15	7.11	1.85	6.79	7.05	10.85	15.54	25.03	108.522	27.83	79.28	41.93	35.73	34.16	active
4.86	6.18	5	5.48	1.56	4.84	8.56	10.98	15.39	24.9	104.496	27.84	87.92	41.23	36.27	31.23	active
4.74	5.82	6.29	1.77	1.66	7.66	7.09	10.79	14.36	23.52	110.047	27.8	91.99	48.88	36.17	31.77	active
7.07	4.77	6.82	1.84	1.57	7.72	8.93	10.73	13.85	23.46	116.551	27.68	85.97	47.01	35.17	30.12	active
1.74	4.63	6.5	1.93	1.78	5.16	8.65	11.67	13.14	21.32	119.471	27.13	86.56	41.67	36.71	31	active
3.79	6.84	8.13	1.68	1.66	6.36	8.67	11.33	14	25.74	123.769	28.16	88.38	43.28	36.22	30.71	active
3.79	4.99	7.99	1.89	1.7	3.88	7.22	10.91	14.34	22.1	129.059	27.76	80.58	44.89	35.34	30.79	active
4.75	4.1	8.24	1.69	1.93	5.91	6.19	11.1	13.72	21.58	126.246	27.91	64.2	39.86	36.25	30.31	active
1.78	3.98	8.81	1.71	1.67	5.09	5.45	10.74	13.98	23.25	116.935	27.09	78.81	37.31	35.72	28.68	active
5.68	3.56	4.87	1.54	4.35	7.54	6.15	10.65	14.13	24.51	115.575	27.2	78.8	42.71	35.04	29.22	active
4.23	4.95	6.91	1.71	4.34	7.98	5.63	10.89	13.67	20.74	117.108	27.75	62.81	36.92	35.42	29.86	active
3.49	4.94	6.27	1.72	3.74	3.48	5.31	10.96	14.01	24.43	128.036	27.98	66.7	41.89	35.58	29.11	active
3.37	5.01	6.37	1.52	3.22	4.7	4.22	10.61	14.22	19.76	130.224	27.02	63.25	39.59	35.97	28.98	active
1.91	5.26	5.62	1.9	1.87	4.32	6.18	10.9	13.09	19.24	120.479	27.48	64.29	43.99	35.55	29.79	active
1.56	3.44	6.1	1.82	1.9	3.89	5.61	11.5	13.09	19.51	128.8	27.09	66.05	47.87	36.19	30.86	active
1.92	3.92	5.29	1.86	1.65	2.95	6.78	11.11	14.7	21.95	123.989	27.42	50.83	42.62	35.42	29.09	active
1.65	4.44	4.22	1.93	1.83	3.05	4.27	10.93	15.55	23.35	129.248	27.13	47.14	45.69	35.06	29.52	active
1.66	1.77	4.49	10.01	1.62	2.91	5.6	10.64	13.5	21.25	118.928	27.07	35.89	40.53	35.47	33.75	active
1.62	3.9	6.1	6.84	6.07	4.53	6.65	10.79	13.8	20.49	114.109	27.27	42.92	44.58	36.28	33.73	active
1.67	1.78	5.34	10.44	6.14	2.77	5.87	10.43	15.12	22.95	111.944	27.27	35.46	48.13	35.91	34.14	active
1.68	1.69	5.8	1.89	12.87	2.39	6.69	10.48	13.68	21.63	109.652	26.71	42.7	51.35	35.55	31.38	active
1.73	4.97	4.92	8.61	1.73	3.36	4.77	10.49	12.35	22.47	126.264	27.79	43.49	42.91	35.15	34.14	active
1.59	1.68	5.53	9.68	1.63	2.65	5.9	11.02	12	22.31	118	27.18	42.4	41.86	35.54	33.99	active
1.85	1.61	6.06	13.22	1.74	2.85	6.2	10.95	11.73	21.61	117.01	26.85	60.58	40.92	35.58	35.71	active
1.72	1.67	4.17	14.48	1.79	3.14	6.2	10.94	11.74	20.32	120.105	26.84	63.22	47.53	35.48	39.11	active
1.84	1.52	7.18	11.99	1.87	2.42	6.89	10.98	12.84	22.59	117.322	27.01	71.28	43.7	35.37	37.74	active
2.07	1.62	6.19	15.94	1.69	2.55	6.68	10.9	15.45	24.51	109.854	26.98	86.27	45.48	34.86	40.83	active
1.64	1.89	4.74	10.92	1.78	2.55	6.56	10.36	14.5	23.97	107.523	26.68	81.93	43.41	34.85	35.49	active
1.83	1.61	6.41	10.98	1.99	2.33	5.87	10.72	14.54	24.77	120.504	27.09	76.59	48.55	35.66	33.43	active
1.84	4.98	5.69	11.5	1.91	5.07	7.04	10.93	16.86	24.85	111.068	27.51	75.84	45.38	35.14	35.7	active
1.68	4.11	5.89	6.72	1.76	4.4	8.17	11.37	14.88	23.02	107.619	27.51	90.18	47.02	36.37	33.61	active
1.63	1.62	4.13	10.72	1.65	2.24	5.71	10.83	15.95	23.64	113.425	27.28	84.7	45.08	35.53	34.23	active
1.68	3.84	4.93	9.72	2	3.39	6.18	10.69	15.28	24.34	118.225	27.23	81.04	42.97	35.93	35.15	active
1.57	4.48	6.38	11.9	1.88	2.33	5.61	10.55	15.19	24.11	121.162	27.68	79.17	39.72	35.84	36.12	active
1.81	4.55	5.57	13.71	1.86	2.64	5.89	10.94	14.38	25.96	120.409	27.98	65.36	46.1	35.68	38.6	active
1.65	4.31	5.72	14.26	1.96	2.76	6.31	10.66	15.09	24.09	127.416	27.61	59.28	52.1	35.61	31.64	active
1.74	4.59	7.22	11.83	1.65	2.87	5.27	10.5	14.16	23.78	122.104	27.49	33.9	50.43	36.18	34.9	active
4.36	4.05	6.36	3.62	5.16	2.25	7.53	11.38	15.56	23.36	123.742	27.74	46.65	50.64	36.58	31.95	active
1.65	4.79	5.29	3.69	1.67	2.45	6.5	10.72	15.14	23.53	124.999	26.92	36.36	49.95	37.07	31.91	active
1.69	4.65	4.81	17.18	1.75	4.2	6.51	10.43	15.41	25.35	140.789	27.19	43.28	50.2	35.4	43.05	active
7.09	5.89	4.63	23.78	1.76	6.54	9.45	10.9	13.59	25.79	107.503	28.46	46.43	37.75	35.43	44.74	active
5.14	2.39	5.51	29.05	1.49	5.56	6.21	10.75	14.04	24.14	121.072	27.64	43.31	33.32	35.88	47.68	active
1.83	5.15	4.37	28.4	1.67	2.5	4.92	11.12	15.48	23.06	118.736	27.7	66.57	35.59	35.83	45.62	active
6.94	6.06	5.11	20.42	1.72	2.69	7.17	10.84	13.96	23.37	109.274	27.98	52.93	36.89	36.04	40.91	active
6.31	5.22	5.92	19.67	1.79	3.82	6.94	10.5	15.02	24.37	120.322	27.69	72.59	40.4	35.64	42.16	active
6.29	3.66	4.56	20.4	1.69	3.56	8.87	11.26	16.21	24.4	110.784	27.86	76.95	42.93	35.52	41.65	active
5.95	4.04	5.38	17.59	1.66	2.91	9.6	10.89	15.06	21.74	97.705	27.3	76.56	44.05	34.89	41.32	active
6.48	9.52	6.69	18.51	1.6	5.7	9.81	11.11	15.35	26.7	111.854	29.05	69	43.3	34.55	41.58	active
5.37	1.53	4.28	17.47	1.65	4.66	8.46	10.95	16.3	25.13	104.248	27.69	64.2	43	35.84	41.17	active
3.75	1.81	1.58	27.68	3.06	4.65	8.54	11.17	15.55	26.06	90.99	27.8	76.39	39.86	35.52	44.05	active
5.91	1.9	3.38	23.67	1.72	5.46	8	10.4	16.45	23.07	97.07	26.77	72.65	48.66	35.63	39.46	active
3.29	1.75	4.78	28.56	1.87	5.13	7.1	11.26	16.65	26.91	100.057	27.74	74.48	45.34	35.1	35.61	active
5.03	1.81	5.21	30.75	1.66	4.69	8.66	11.21	16.83	26.55	92.063	27.6	62.31	40.86	35.17	37.95	active
5.44	1.78	1.7	22.37	1.69	5.59	9	10.75	15.28	28.92	94.41	27.21	68.53	50.16	35.46	36.43	active
3.5	1.93	1.7	26.08	1.87	4.28	9.18	9.45	15	26.84	93.96	28.6	69.91	47.07	35.58	33.66	active
6.39	1.89	1.6	28.53	3.68	6.17	7.64	10.06	14.76	29.9	101.606	27.97	73	42.74	35.92	38.56	active
7.19	1.78	1.61	31.4	7.9	5.35	8.97	10.89	14.46	29.01	96.277	27.65	73.68	42.27	35.32	37.08	active
4.84	2.05	1.54	24.33	1.66	5.03	9.86	10.59	13.6	26.26	84.008	28.08	80.78	49.12	35.58	36.04	active
3.89	1.72	5.32	26.02	3.76	5.06	7.76	11	13.06	28.93	101.473	28.18	75.35	45.19	36.01	33.46	active
4.23	1.63	3.59	26.32	1.7	5.31	7.04	10.75	13.78	29.14	96.245	27.02	69.18	45.24	36.38	30.83	active
4.48	2.4	4.54	26.23	1.82	5.39	8.01	9.9	13.94	28.22	89.03	27.5	75.89	49.5	36.51	31.8	active
4.48	1.73	2.75	28.37	7.05	5.84	7.22	10.28	13.44	26.44	99.067	27.2	70.32	50.7	35.97	28.89	active
6.97	1.74	1.66	26.73	4.42	8.07	8.07	10.77	12.27	26.54	95.594	27.35	76.48	54.23	36.09	28.5	active
4.08	1.68	3.76	24.99	1.82	4.39	9.85	10.44	13.75	28.25	82.699	27.61	75.19	50.02	35.75	33.58	active
3.64	1.68	1.54	23.23	6.9	5.01	7.82	10.96	13.52	28.22	91.273	27.15	61.92	54.12	35.5	32.96	active
3.46	1.64	4.59	25.89	1.78	4.03	8.29	10.58	14.15	27.51	92.094	27.46	63.76	54.2	36.13	30	active
3.64	1.78	3.35	25.4	13.27	4.94	7.89	10.46	13.59	26.51	96.704	28.12	69.91	51.23	36.3	28.84	active
4.05	1.98	3.59	27.32	9.21	6.14	6.91	10.89	13.83	27.28	98.879	27.39	67.67	50.12	35.58	28.42	active
3.7	1.68	1.77	23.52	5.24	5.2	8.3	11.3	13.05	26.89	100.415	27.63	68.83	49.65	35.98	29.01	active
3.93	3.64	1.6	25.61	5.12	5.67	8.84	11.36	15.87	26.76	94.763	27.93	69.88	49.15	35.3	29.75	active
1.69	3.87	5.84	31.04	5.73	5.19	7.86	10.82	15.83	26.15	98.081	27.27	70.74	47.75	35.22	32.58	active
3.93	1.63	3.11	28.33	5.44	5.38	8.41	10.92	14.96	25.69	92.772	27.88	62.62	45.61	36.2	30.11	active
5.89	3.58	1.61	27.48	2.1	4.44	10.99	11.45	14.96	24.84	91.545	28.17	61.25	44.97	35.85	31.77	active
4.03	1.63	1.53	28.35	8.52	5.43	7.36	11.14	15.96	22.04	97.649	27.66	69.38	44.85	35.93	27.94	active
4.11	1.63	1.67	29.91	4.15	5.5	7.84	11.14	15.22	24.14	91.286	26.46	66.56	49.04	35.95	27.75	active
4.01	1.71	3.89	29.34	4.17	5.14	9.37	10.94	16.08	26.01	89.807	26.99	69.02	49.6	35.86	27.57	active
5.8	2.1	1.82	28.49	6.34	4.57	8.61	10.24	14.69	25.63	96.953	28.01	69.04	48.77	36.03	26.48	active
5.59	1.67	2.3	28.4	1.71	6.14	11.38	10.84	16.45	27.49	77.105	27.24	67.08	48.34	35.5	26.26	active
7.13	1.67	4.08	28.62	4.1	7.3	8.12	11.26	14.37	26.8	103.033	27.92	70.52	47.96	35.58	25.8	active
3.8	1.59	5.47	30.28	10.18	5.51	6.64	11.13	15.01	28.97	96.002	27.5	70.16	49.49	35.38	26.62	active
3.53	1.52	5.36	28.34	8.65	4.29	7.98	11.18	15.49	27.86	100.947	27.64	69.74	49.64	35.91	27.09	active
3.71	1.56	5.1	29.98	3.53	4.9	7.66	10.92	15.45	26.45	105.794	27.42	70.02	50.88	36.04	25.98	active
4.06	1.62	4.72	29.09	6.56	4.65	8.23	10.93	17.6	29.13	95.269	27.44	69.84	48.61	35.99	26.7	active
3.54	1.62	4.73	29.47	8.36	4.81	8.09	11.14	18.95	24.81	100.992	27.01	57.58	50.18	36.06	26.34	active
4.15	1.63	4.45	27.34	3.9	5.4	7.85	11.2	15.23	26.54	103.421	27.52	51.12	50.23	36.1	26.29	active
4.62	1.58	3.89	28.04	3.99	5.39	7.98	11.24	14.99	27.99	101.107	27.82	53.05	48.6	36.12	25.9	active
3.49	1.81	4.13	29.28	1.65	4.57	8.21	10.82	15.01	26.95	99.618	27.2	58.08	49.48	35.85	27.7	active
4.72	1.8	1.81	28.01	1.76	5.54	8.89	10.68	15.34	28.91	88.727	27.42	50.85	51.06	35.64	26.44	active
5.24	4.17	1.68	28.87	1.78	5.53	9.9	10.9	14.41	28.37	93.094	27.41	50.15	51.74	35.39	27.39	active
7.36	1.65	4.32	28.23	1.61	5.46	10.45	11.02	15.23	25.6	91.168	27.09	49.67	50.77	35.72	27.24	active
5.8	1.71	3.2	27.91	1.67	5.12	10.52	10.7	14.23	26.14	99.255	27.19	55.16	47.78	35.41	26.26	active
4.76	1.61	4.23	28.76	1.56	6.08	8.17	10.75	13.84	24.52	97.618	27.44	52.93	49.51	35.32	27.22	active
7.2	1.83	3.41	28.49	1.79	4.49	7.82	10.98	15.15	29.3	106.656	27.89	50.38	51.53	35.55	26.72	active
5.47	1.65	3.11	30.44	1.76	5.66	8.02	10.72	14.68	28.08	106.182	27.74	59.51	50.37	35.26	26.54	active
6.97	1.67	4.29	28.7	1.79	5.11	8.4	11.51	15.29	27.91	102.858	27.47	71.68	49.87	35.31	26.52	active
5.69	1.6	4.31	29.66	1.84	6.33	8.94	11.36	14.87	28.15	87.095	27.6	70.31	49.46	35.1	26.67	active
6.03	1.76	4.45	27.65	1.65	6.19	8.94	10.75	15.14	29.99	96.709	27.46	69.72	50.8	35.09	27.26	active
6.26	1.79	3.99	24.88	1.71	4.81	9.78	10.82	15.36	28.63	88.064	27.19	71.95	50.85	35.24	26.61	active
8.13	1.95	3.87	28.48	1.56	5.83	6.46	11.47	14.49	25.31	111.717	27.66	73.28	51.32	35.23	25.96	active
5.86	1.56	1.87	27.55	1.7	5.2	7.28	11.13	14.5	26.85	104.963	27.02	65.66	51.73	35.18	27.06	active
6.77	1.85	4	29.56	1.76	6.11	9.71	11.44	15.27	29.71	104.079	27.9	70.33	50.99	35.01	27.45	active
6.3	3.51	4.68	28.08	1.71	5.47	10.89	11.69	15.78	29.93	99.218	27.48	76.46	51.37	35.28	27.49	active
6.9	1.75	1.54	28.93	1.62	5.82	8.85	11	15.09	31.43	103.207	27.56	71.37	50.05	35.11	26.5	active
7	1.76	1.79	27.29	1.56	5.48	10.16	11	15.52	28.43	91.37	28.37	71.15	49.19	35.67	26.37	active
7.48	1.92	1.77	29	3.91	5.22	10.36	10.99	14.92	28.63	94.456	27.45	70.91	49.68	35.06	25.35	active
5.93	1.63	1.62	27.4	1.78	4.88	9.25	11.1	14.58	30.46	97.437	27.48	73.1	51.88	35.2	27.01	active
4.12	1.58	1.68	28.67	1.72	4.68	9.19	10.74	14.84	28.24	100.882	27.53	69.12	50.77	35.04	26.55	active
4.94	1.73	1.64	28.44	1.79	4.53	9.93	11.42	15.62	28.09	96.173	26.69	72.34	52.36	35.25	26.25	active
5.78	1.52	1.68	28.41	9.16	6.36	9.24	10.64	15.79	27.99	92.501	26.92	70.51	52.57	34.69	26.46	active
4.3	1.7	1.94	27.4	1.68	4.22	10.33	10.8	15.52	28.77	89.031	28.3	68.38	49.41	35.34	26.54	active
4.26	1.86	1.74	29.8	12.56	4.73	8.71	10.88	14.37	29.39	103.147	27.67	72.33	49.04	35.42	26.77	active
5.27	1.76	1.63	28.5	15.14	4.7	9.67	11.09	14.66	29.77	92.298	27.83	70.21	49.11	34.87	26.97	active
5.33	1.58	1.55	28.63	17.62	5.36	9.07	11.4	14.35	27.39	95.488	27.76	73.23	48.01	35.37	26.9	active
7.62	1.68	1.56	27.64	14.14	5.7	10.63	11.08	14.85	27.28	87.825	28.27	66.46	48.15	35.43	26.27	active
3.01	1.66	1.67	27.4	14.2	5.46	7.68	11.03	16.52	27.7	98.14	27.97	70.62	48.62	35.59	26.65	active
4.04	1.65	2.11	26.94	13.76	4.44	8.17	11.24	15.86	28.34	95.905	28.28	73.81	49.41	35.7	27.07	active
6.48	1.79	1.61	28.69	12.42	4.77	9.51	10.85	16	32.74	97.003	28.22	70.61	49.43	35.41	26.56	active
6.19	1.92	1.89	27.52	10	5.26	9.26	11.22	16.06	31.99	92.249	27.92	68.35	48.66	34.94	27.07	active
3.84	1.65	2.48	26.68	11.27	4.74	8.41	10.99	14.24	28.75	86.488	27.17	69.46	48.62	35.18	27.15	active
6.05	1.61	1.62	27.6	12.04	6.54	8.6	10.2	15.88	31.71	99.718	28.51	69.8	46.96	35.86	26.14	active
3.98	1.65	1.67	26.08	12.15	5.48	8.71	11.09	15.85	29.81	86.764	28.16	65.39	48.16	35.27	25.8	active
4.28	1.75	1.76	26.05	14.5	4.92	8.93	11.05	14.86	30.18	91.389	27.67	69.64	49.69	35.7	26.8	active
4.17	1.66	1.72	26.84	13.09	4.94	7.37	11.24	16.88	27.01	96.241	28.27	65.88	50.03	34.39	26.97	active
3.37	1.64	1.72	28.27	10.34	4.32	9.12	10.72	17.4	28.48	96.172	27.99	68.48	49.04	34.52	27.72	active
4.7	1.69	1.81	27.59	11.63	6.35	8.49	11.17	16.68	25.99	93.74	28.2	70.16	49.54	35.11	27.01	active
4.05	1.48	2.15	27.96	10.77	5.09	7.44	10.25	18.32	29.63	100.625	27.79	62.95	47.31	35.38	28.23	active
3.22	1.61	1.65	29.48	11.77	4.64	7.62	10.68	18.05	28.42	97.338	27.34	64.99	47.81	34.46	28.79	active
5.6	1.66	1.74	28.32	11.49	6.75	8.04	10.84	18.39	28.47	91.117	26.98	67.86	48.29	34.8	26.85	active
3.16	1.59	1.72	27.93	11.66	5.04	6.91	10.87	13.54	27.76	99.838	27.06	63.2	48.83	34.76	27.55	active
4.54	1.74	1.87	28.59	10.11	5.48	7.03	11.61	16.87	28.44	100.385	27.01	70.26	48.26	34.72	27.88	active
3.52	1.68	1.56	28.8	10.12	5.34	7.62	11.47	14.67	26.86	102.645	27.46	65.26	50.04	35.57	27.31	active
2.75	1.77	1.58	29.09	10.33	4.82	7.28	11.01	15.21	27.93	102.079	27.77	67.26	49.49	36.28	28.07	active
7.52	1.8	1.8	27.32	12.2	5.08	10.39	10.32	14.02	26.32	97.481	26.67	68.93	48.49	35.91	26.97	active
7.56	1.57	1.48	28.84	13.68	5.43	10.88	11.11	13.02	27.65	95.878	26.84	67.63	48.99	35.37	28.34	active
6.52	3.26	1.55	27.11	14.51	4.66	7.88	11.05	16.38	29.82	101.706	27.89	70.56	48.9	35.55	27.71	active
4.77	1.62	1.69	26.94	10.15	6.05	6.32	11.18	14.45	27.59	101.243	27.86	72.16	47.17	35.44	27.7	active
5.77	1.63	1.67	27.32	11.22	7	5.95	10.43	14.54	26.72	110.668	26.98	71.01	50.71	36.24	28.78	active
3.43	1.68	2.07	24.71	12.74	5.15	6.09	11.88	14.48	28.37	106.952	27.48	78.58	47.19	35.97	27.68	active
6.27	1.58	1.62	25.58	12.89	5.13	6.6	10.95	14.91	26.52	107.535	27.46	76.87	51.64	35.52	28.35	active
3.71	1.71	3.83	26.87	13	5.36	5.89	11.13	16.1	29.12	108.588	27.33	73.78	49.66	35.93	28.06	active
4.84	1.71	2.35	23.26	13.38	6.16	6.11	10.87	16.82	28.92	103.011	27.7	73.46	50.95	36.18	28.06	active
3.45	2.6	2.04	26.62	12.98	5.92	5.74	11.16	17.24	29.61	108.132	27.47	77.57	51.68	35.55	29.18	active
4.39	4.58	1.83	25.85	13.41	5.63	8.58	10.61	13.58	26.76	106.487	27.85	72.44	49.39	35.35	27.08	active
5.36	1.56	5.85	26.32	11.17	4.84	9.96	11.01	17.77	30.61	96.279	28.37	71.15	48.24	35.77	26.03	active
7.68	1.68	3.59	29.86	8.21	4.72	8.39	11.02	15.18	29.95	119.539	28.78	72.88	49.27	35.71	26.42	active
3.3	1.58	1.85	25.42	12.54	3.91	8.92	11.05	15	31.02	112.828	28.04	67.8	45.17	35.95	25.67	active
4.42	1.68	1.88	23.53	13.15	5.44	8.19	10.86	16.12	29.56	112.691	28.21	72.74	47.74	36.12	27.17	active
3.51	1.72	2.34	23.53	12.09	4.74	7.4	10.45	14.08	28.09	110.585	27.54	73.05	48.27	36.49	27.84	active
3.87	1.76	1.62	22.61	13.92	5.5	8.22	10.68	17.69	30.71	115.487	27.61	67.11	46.58	35.88	26.74	active
4.42	1.73	1.54	24.31	10.73	4.81	9.1	10.41	15.92	30.68	110.381	28.21	75.27	51.09	35.33	27.95	active
7.68	1.81	1.64	28.66	14.11	6.07	9.94	9.87	17.04	30.17	114.766	27.83	71.3	47.79	35.96	27.87	active
5.34	1.76	1.63	27.47	11.27	5.31	8.91	10.86	15.91	29.13	113.344	28.26	74.57	47.79	35.32	27.25	active
6.73	1.66	1.55	24.67	12.28	4.77	8.22	10.73	18.02	29.45	106.815	28.4	65.89	50.03	35.84	27.41	active
3.55	1.75	1.75	25.21	12.85	4.88	7.75	10.19	17.62	33.92	109.562	28.1	70.9	49.25	35.59	27.35	active
8.7	1.67	1.69	24.08	15.04	5.54	8.56	10.44	17.25	30.3	122.848	28.4	79.63	48.18	35.68	27.39	active
8.95	1.69	1.66	27.07	12.29	6.13	8.41	10.71	16.82	29.03	101.054	28.51	78.08	49.29	35.47	28.52	active
10.68	1.74	1.68	27.17	13.15	6.64	7.88	11.34	16.3	26.94	115.671	28.05	78.14	50.4	35.45	27.97	active
5.53	1.76	1.84	24.38	12.28	4.65	8.56	11.2	15.78	28.23	116.58	28.76	81.59	44.75	35.93	29.56	active
9.91	1.9	1.84	20.85	10.9	7.05	7.87	10.68	15.36	32.02	105.901	28.06	80.29	46.35	37.12	29.45	active
6.25	1.61	1.7	21.52	12.76	6.31	8.65	10.73	17.72	33.53	101.743	28.11	85.63	54.02	36.29	31.76	active
4	1.72	1.69	27.82	10.68	5.53	8.25	11.35	16.98	29.54	103.668	28.37	82.06	42.38	35.47	32.36	active
6.34	1.73	1.67	25.6	10.98	5.12	7.51	10.66	17.68	30.36	119.529	29.02	71.22	41.57	35.22	28.14	active
4.8	1.69	1.85	27.08	14.12	5.76	10.16	10.38	18.06	31.17	94.735	28.33	71.73	38.82	36.46	30.4	active
3.7	1.84	2.07	26.21	14.29	4.22	8.5	10.78	16.52	30.57	103.656	27.31	72.84	40.38	36.57	30.67	active
3.54	4.32	1.76	26.71	12.54	5.89	9.21	11.77	16.96	30.24	89.912	27.43	75.83	41.66	36.46	30.71	active
5.74	1.7	1.62	24.02	13.3	4.85	9.25	10.61	16.78	30.19	100.194	28.52	77.18	43.24	36.2	30.71	active
4.88	1.82	1.58	19.61	15.26	6.11	8.1	10.39	16.61	30.49	87.405	27.83	74.72	46.32	36.23	29.16	active
3.67	1.66	1.66	16.98	13.41	4.35	8.8	10.1	15.86	30.92	81.353	27.5	74.88	52.48	35.85	29.66	active
3.87	1.6	1.63	22.65	11.5	5.84	8.91	10.05	16.57	31.36	92.86	28.6	76.4	38.6	35.98	36.65	active
4.38	1.69	2.78	26.25	15.83	4.89	8.44	9.96	14.56	26.97	88.613	27.56	68.35	32.98	35.91	34.8	active
4.06	2.67	1.58	24.06	13.33	5.45	8.37	10.31	15.71	26.69	93.139	27.45	59.21	33.93	36.79	32.76	active
3.73	2.04	1.94	24.23	10.46	6.19	8.06	10.38	15.07	28.71	96.398	27.93	48.54	31.17	35.25	32.94	active
6.65	1.75	1.58	23.65	13.06	5.89	10.27	10.96	15.63	29.73	92.621	27.62	57.82	40.44	35.7	32.06	active
4.4	1.9	1.65	25.22	11.84	5	8.24	9.37	16.31	29.74	99.484	27.98	55.51	35.53	36.2	34.36	active
6.3	1.82	1.72	21.08	11.26	4.9	8.19	9.92	15.47	26.72	98.59	28.34	55.91	33.64	36.05	33.33	active
6.21	1.66	1.68	22.28	14.4	4.78	9.68	11.05	14.12	27.6	90.263	27.66	51.72	31.73	36.46	31.29	active
6.17	3.04	1.61	20.56	14.02	5.6	8.45	10.44	16.63	27.7	102.397	26.98	54.19	32.05	35.32	34.07	active
3.77	4.61	1.62	24.52	13.27	5.62	7.01	10.32	11.34	29.12	98.664	27.84	50.62	29.96	36.57	33.91	active
5.01	1.59	1.73	22.49	12.25	6.12	8.9	11.22	16.27	28.67	101.833	28.03	61.56	31.46	35.95	34.68	active
5.14	1.76	1.68	31.29	12.89	5.79	8.7	11.24	17.75	27.46	94.523	27.64	63.47	34.37	35.92	37.06	active
3.89	1.69	1.58	31.83	13.49	5.37	7.21	9.64	15.31	28.36	100.886	28.28	68.49	32.98	36.3	37.98	active
6.38	1.75	1.68	28.17	12.64	5.13	10.47	10.82	15.73	28.97	98.753	28.42	59.43	29.9	36.14	38.76	active
5.27	1.53	1.7	30.65	12.3	5.74	8.3	10.39	15.36	27.32	92.174	27.48	65.12	28.16	35.79	43.02	active
5.98	1.92	1.78	31.21	13	4.93	9.1	11.46	16.76	30.47	99.627	28.21	65.42	28.95	35.85	44.29	active
4.88	1.68	1.59	25.35	12.89	5.28	9.08	10.16	14.93	30.1	90.141	27.75	63.26	28.39	35.96	42.75	active
7.32	1.82	1.96	24.25	12.75	6.65	10.08	10.02	14.01	27.23	87.679	27.23	62.63	29.38	35.63	40.46	active
5.34	1.52	1.88	25.33	14.12	5.29	8.17	9.87	15.07	30.23	92.609	27.32	67.9	29.6	36.01	39.29	active
4.23	1.61	1.64	20.29	12.1	4.48	9.25	11.17	15.32	28.9	87.113	27.82	56.65	30.25	35.89	38.92	active
5.69	1.65	1.55	22.18	12.52	5.55	9.17	10.54	15.62	32.25	98.897	27.6	55.9	29.35	36.04	38.67	active
5.49	1.59	1.71	25.65	11.41	5.21	8.54	10.17	13.85	30.21	94.349	27.8	50.84	29.06	36.25	40.34	active
6.4	1.66	1.91	20.94	10.9	4.73	9.69	10.91	14.76	28.37	90.86	27.33	67.97	29.8	36.4	36.14	active
3.54	1.77	1.6	24.41	11.15	4.84	8.93	10.59	14.65	28.53	96.83	27.72	75.15	28.46	35.94	38.79	active
3.99	1.73	2.01	23.28	11.47	4.61	7.12	10.91	14.69	26.56	102.907	27.52	74.39	29.87	35.86	38.41	active
3.4	1.99	1.69	26.05	11.97	4.2	8.14	9.98	13.51	29.74	95.154	28.43	70.83	29.86	35.53	40.48	active
4.31	1.72	1.65	32.97	13.29	5.76	7.39	11.34	13.88	28.25	85.781	27.6	68.96	30.04	35.42	42.54	active
5.58	1.64	1.61	31.61	11.38	5.31	5.59	10.45	14.56	28.36	96.369	28.18	77.45	29.39	35.6	41.71	active
6.73	1.91	1.56	30.8	13.27	4.4	9.35	10.83	14.21	30.25	95.324	27.52	64.49	29.53	35.11	42.42	active
5.74	1.62	1.67	32.74	12.2	6.41	8.96	10.79	15.96	29.67	92.033	27.5	51.85	30.18	35.93	39.68	active
4.64	1.63	1.67	32.12	12.72	4.83	8.66	10.32	13.04	32.12	95.901	28.21	53.53	29.42	35.49	41.24	active
3.78	1.63	1.54	31.5	10.44	3.82	8.88	10.9	16.23	30.06	84.922	27.66	52.34	30.82	35.75	39.15	active
4.32	1.72	1.71	32.31	15.43	4.81	10.08	10.77	14.28	29.4	87.856	27.19	63.2	30.26	35.71	42.58	active
6.41	1.7	1.53	29.38	11.34	7.93	9.59	10.98	14.22	27.35	83.154	27.19	63.9	29.97	35.9	42.38	active
5.22	1.6	1.65	29.59	11.05	5.35	8.93	10.76	11.51	25.49	101.187	26.96	71.53	30.15	35.7	41.62	active
6.46	1.55	1.78	31.13	11.94	6.84	9.23	10.93	12.13	27.29	95.353	27.37	72.12	30.65	35.48	40.32	active
8.6	1.58	1.7	26.49	14.13	8.21	10.61	11.09	13.14	26.1	87.859	27.11	75.11	29.73	36.02	39.12	active
7.66	1.75	1.77	31.84	11.53	5.86	10.38	10.4	15.58	28.9	89.124	27.59	73.55	29.76	35.22	41.12	active
8.43	1.83	1.9	34.33	12.76	6.29	11.03	10.37	12.03	26.94	85.762	26.7	69.33	30.26	35.22	40.87	active
7.35	1.74	1.88	29.29	11.16	6.91	9.34	10.61	12.91	27.55	92.382	27.23	71.03	30.26	35.75	39.88	active
8.42	1.6	1.58	30.56	12	5.15	14.57	10.79	12.63	28.99	86.077	26.74	72.29	30.51	35.31	42.15	active
7.85	1.76	1.67	29.63	13.55	7	10.16	10.69	14.2	29.99	94.394	27.1	73.06	29.91	36.09	43	active
6.82	1.99	1.89	29.71	12.32	5.92	10.97	9.93	12.27	31.46	89.794	27.13	77.76	28.95	36.2	42.52	active
5.75	1.86	1.61	30.07	12.05	4.47	9.73	10.77	19.31	29.03	96.206	27.42	74.82	27.3	35.51	38.63	active
4.69	1.85	1.74	27.19	13.11	4.8	10.17	10.73	13.87	27.57	92.944	27.41	61.44	27.05	35.23	36.47	active
5.6	1.64	1.66	26.88	12.67	6.47	10.56	10.91	12.76	27.56	87.021	26.82	75.49	27.01	35.91	37.04	active
5.15	1.74	1.71	23.49	12.34	5.23	9.9	11.35	21.86	29.85	89.261	27.13	76.91	28	35.22	35.83	active
3.8	1.56	1.79	28.99	13.25	4.01	9.37	10.27	17.62	27.85	98.202	27.63	78.92	27.74	35.23	36.3	active
4.01	1.71	1.74	26.83	13.02	4.92	8.49	11	13.02	28.45	90.417	27.41	71.45	27.5	35.48	36.9	active
6.6	1.71	1.56	27.43	12.76	5.35	9.36	10.76	12.36	30.14	89.388	27.3	74.35	27.48	35.51	36.67	active
6.88	2.25	1.59	26.21	12.83	5.4	10.29	10.7	12.18	27.54	89.546	27.47	75.68	27.34	35.61	34.56	active
8.37	1.61	1.74	27.11	9.46	5.6	9.15	10.97	16.1	30.69	91.048	27.42	76.17	27.51	35.59	34.88	active
5.95	1.54	1.55	26.39	12.83	5.94	10.31	10.92	18.3	28.81	83.15	27.5	75.4	27.37	35.53	36.78	active
6.17	1.59	1.58	26.68	10.75	6.14	9.68	11.08	19.37	28.13	88.829	27.58	64.98	27.16	35.99	36.67	active
5.49	1.84	1.66	25.42	9.42	6.1	9.44	10.97	19.3	28.94	89.791	27.38	55.25	27.31	35.83	36.36	active
6.26	1.8	1.73	33.75	13.48	4.81	10.16	10.82	18.22	28.17	92.263	26.77	52.84	28.14	35.32	43.37	active
6.4	2.39	3.86	30.28	14.06	5.05	9.65	11.2	20.41	29.87	92.525	27.39	45.92	27.18	35.52	39.7	active
6.32	1.59	1.63	24.95	14.02	6.46	9.83	11.23	17.73	28.96	89.726	26.67	45.19	26.97	35.27	37.33	active
6.07	1.73	1.76	26.34	14.09	5.66	9.25	11.45	19.72	26.79	90.23	27.14	48.54	26.33	35.4	35.89	active
5.79	1.6	1.7	25.98	9.96	5.69	8.94	11.09	19.31	28.39	95.715	26.95	56.82	27.16	35.23	36.69	active
5.5	1.78	1.53	25.95	11.29	5.33	8.86	11.3	17.82	29.72	95.153	26.68	51.92	27.22	35.26	38.3	active
4.72	1.9	1.71	25.57	13.41	5.79	8.45	10.69	18.78	29.06	93.884	27.22	60.81	26.72	34.8	37.89	active
6.44	1.72	1.64	28.91	10.51	7.15	10.53	11.02	17.49	28.37	90.333	26.98	58.33	26.38	35.78	38.04	active
6.62	1.59	1.55	27.18	13.84	7.11	8.6	11.09	17.82	27.11	96.588	27.01	51.13	26.68	35.68	36.95	active
5.96	1.61	1.52	28.28	14.31	5.82	9.16	11.26	17.67	27.37	98.009	26.4	42.86	26.8	35.34	36.53	active
6.03	1.76	1.61	29.8	13.64	6.6	8.11	10.83	16.53	26.94	96.761	27.22	48.2	26.14	35.64	39.78	active
4.99	1.72	1.62	28	14.21	6.05	8.56	10.76	18.1	27.65	88.609	26.77	54.31	26.75	35.76	37.1	active
4.34	1.88	1.81	27.01	13.84	4.99	8.94	11.12	18.32	29.21	101.452	27.37	73.96	26.45	35.55	36.01	active
6.16	1.64	1.66	27.08	13.8	5.39	8.9	11.09	18.19	27.83	92.679	27.25	75.04	26.02	35.02	39.08	active
6.1	1.72	1.73	28.5	12.73	4.73	10.01	10.65	20.89	27.21	90.94	27.16	78.01	27	35.07	36.79	active
6.99	1.78	1.85	29.19	14.26	5.91	10.32	10.5	20.72	28.12	86.04	26.7	79.83	27.01	35.62	40.52	active
5.75	1.67	3.82	32.46	13.95	6.23	8.58	11.56	18.59	26.92	97.103	27.29	76.68	26.6	35.49	36.28	active
7.05	1.81	2.04	27.77	13.15	7.05	9.33	10.91	18.22	26.61	92.233	27.17	77.37	26.47	35.89	37.69	active
5.92	1.58	1.69	26.23	14.65	5.57	8.72	11.4	19.52	27.91	100.946	27.42	78.14	26.67	35.06	39.22	active
5.81	1.91	1.85	26.53	12.8	5.52	10.23	11.2	19.21	26.98	90.191	27.21	77.06	27.38	36.27	38.07	active
6.25	1.7	1.93	28.01	14.19	6.75	8.37	11.65	18.54	28.04	93.662	27.13	76.82	27.72	35.79	39.41	active
6.64	1.79	1.7	28.89	14.27	6.49	9.69	11.15	18.65	28.01	91.215	27.34	67.65	27.73	36	38.57	active
9.27	1.84	1.71	29.97	13.9	6.99	9.56	10.68	17.18	26.2	98.302	27.68	79.46	27.04	35.84	39.86	active
6.45	1.88	1.59	34.44	14.92	4.71	9.34	10.99	16.43	26.24	96.73	27.4	61.84	27.05	35.42	41.96	active
7.66	1.79	4.09	29.69	10.81	5.49	10.48	11.18	18.16	26.87	90.761	27.69	62.26	26.53	35.42	39.74	active
7.85	1.6	1.93	30.16	13.54	5.98	9.06	11.2	16.94	26.85	90.314	27.69	71.75	27.21	35.72	38.59	active
4.1	1.58	1.72	31.48	14.81	4.86	9.38	10.75	17.92	28.74	91.958	27.68	76.76	27.61	35.67	38.37	active
5.72	1.54	1.62	29.01	14.24	5.11	9.3	11.14	18.31	26.78	90.627	27.35	72.44	26.04	36.06	38.13	active
6.95	1.58	1.79	32.45	8.36	6.39	9.44	10.7	17.4	31.15	88.823	27.7	54.99	26.83	35.51	38.91	active
6.07	1.58	1.66	36.01	12.37	5.68	9.26	10.74	18.5	28.86	89.842	27.68	74.76	26.37	35.71	42.3	active
4.85	1.65	1.79	31.97	13.19	5.14	9.41	10.89	16.81	29.36	92.906	27.32	76.79	26.69	35.76	40.55	active
6.6	1.61	1.62	32.16	12.18	5.65	9.71	11.32	16.47	27.11	92.711	26.63	72.12	26.4	35.6	43.19	active
5.42	1.89	1.66	29.02	14.42	4.62	9.38	11.18	17.42	28.96	91.16	27.42	75.49	26.15	35.47	40.25	active
6.59	1.92	1.56	31.55	14.27	5.24	9.67	11.36	17.52	30.48	90.655	27.69	76.35	25.98	35.99	41.45	active
6.42	1.78	1.9	30.27	12.49	6.32	9.66	10.75	17.12	29.4	87.452	27.54	63.59	26.58	36.15	40.21	active
7.97	1.97	1.81	32.8	14.01	6.81	9.55	11	19.65	30.92	86.567	27.69	72.43	26.61	35.36	42.22	active
6.98	1.88	1.84	35.62	11.13	6.46	10.28	11.04	18.92	29.04	87.141	27.93	69.66	24.89	35.45	41.2	active
6.13	1.77	1.55	33.59	14.1	5.1	9.91	9.92	21.46	30.11	88.207	27.77	67.13	25.7	35.94	41.52	active
5.32	1.81	1.7	36.85	12.46	4.91	8.81	11.15	17.09	26.43	88.818	27.53	70.43	25.83	35.55	41.65	active
6.58	1.69	1.65	33.11	10.6	5.84	9.88	11.03	16.39	26.67	94.038	27.46	68.14	27.54	34.97	42.6	active
6.63	1.8	1.72	27.74	13.89	7.17	9.12	10.99	16.85	26.75	92.325	27.38	66.27	27.58	35.35	42.83	active
8	1.59	1.6	29.44	12.28	7.43	10.54	10.75	18.05	30.35	81.465	27.41	67.18	27.12	35.39	42.33	active
6.7	1.63	1.6	29.34	14.51	5.24	10.3	10.67	19.24	27.27	85.969	27.06	62.59	26.84	35.44	42.51	active
6.36	1.82	1.55	31.87	14.97	5.24	9.44	10.35	18.6	31.17	91.385	27.56	66.86	27.48	34.87	42.11	active
6.07	1.96	1.54	35.1	15.01	6.11	8.87	10.6	17.58	27.14	98.813	27.7	72.12	25.64	35.84	44.1	active
5.76	1.67	4	34.06	13.15	7.08	8.25	11.4	14.13	27.46	99.46	26.99	64.35	25.67	35.66	43.57	active
6.82	1.62	3.75	31.33	15.14	5.94	8.04	11.36	18.41	27.89	101.986	27.11	67.49	27.63	35.58	43.66	active
6.78	1.79	4.57	31.11	13.14	6.07	9.69	11.14	19.72	27.7	85.382	27.42	69.51	27.6	36.03	42.77	active
6	1.97	3.77	32.42	15.1	5.08	9.69	10.85	17.27	26.72	86.25	27.21	58.9	27.8	35.43	43.44	active
6.27	1.62	4.18	30.22	14.07	6.67	8.46	10.24	21.53	31.39	89.942	27.66	69.16	27.83	35.28	44.2	active
6.47	1.99	3.93	32.62	14.89	5.54	9.56	10.8	21.59	29.5	86.614	27.47	71.99	28.31	35.49	45.55	active
5.67	1.65	4.04	32.13	13.56	5.42	9.26	10.58	19.28	28.45	88.639	27.63	70.6	28.06	35.63	44.61	active
5.7	1.81	3.98	31.25	14.61	5.11	8.93	10.53	19.73	27.15	92.672	28	69.35	28.39	35.26	44.47	active
6.19	1.7	3.39	28.4	14.62	7.09	8.99	10.89	20.03	27.35	92.924	28.13	64.97	27.25	35.53	41.57	active
7.61	1.9	1.58	27.57	12.84	7.31	9.35	11.34	18.71	27.4	81.888	27.92	74.45	27.64	35.2	41.4	active
7.28	1.73	1.66	28.31	13.09	7.21	9.83	10.7	21.4	29.36	88.157	28.28	70.55	27.58	35.55	40.42	active
6.56	1.68	3.6	27.72	12.7	5.54	9.09	11.03	21.95	30.95	95.178	28.04	56.84	28.02	35.56	40.18	active
5.96	1.84	3.8	28.58	13.83	4.84	9.11	10.2	22.21	28.57	96.383	27.93	50.9	27.7	35.31	42.69	active
7.07	1.73	1.69	26.52	13.35	6.71	9.25	10.25	22.1	27.86	89.332	28.14	51.25	28.42	36.55	43.31	active
6	1.68	1.61	32.03	11.69	6.18	9.44	11.34	22.11	29.49	85.547	28.42	59.41	27.06	35.76	41.63	active
6.76	1.57	1.69	33.58	12.1	6.13	9.5	10.95	20.95	29.8	86.059	28.08	71.76	27.34	35.57	43.91	active
8.16	1.84	1.69	32.56	10.77	7.36	9.53	11.01	21.11	29.5	87.96	27.87	69.82	28.3	35.6	45.03	active
6.76	1.54	1.82	34.04	13.95	6.6	9.45	11.2	20.19	27.1	88.649	27.46	70.17	28.02	36.39	44.49	active
7.04	1.69	2	33.89	12.42	6.37	9.24	11.12	21.89	27.47	86.929	27.65	69.99	27.79	35.53	43.98	active
6.57	1.8	1.63	32.1	11.8	5.76	8.54	10.94	18.76	26.83	100.283	27.68	63.93	28.27	35.94	44.92	active
6.21	1.68	2.06	30.69	13.35	6.71	7.82	10.78	15.28	27.61	96.628	26.96	67.92	28.03	35.91	44.22	active
6.78	1.83	1.97	32.5	14.26	6.08	9.65	10.74	14.83	27.45	92.229	27.24	74.03	27.64	35.27	42.37	active
8.21	1.62	1.65	28.79	13.85	7.33	7.18	11.1	15.13	27.31	102.859	27.57	65	28.29	35.61	42.25	active
6.93	1.76	1.84	32.38	10.82	5.31	7.68	10.91	18.18	29.86	100.527	27.7	56.86	27.53	35.73	43.36	active
6.59	2.19	1.43	29.55	13.02	6.01	7.07	11.32	14.34	26.23	106.682	27.23	48.6	27.36	36.06	41.88	active
6.66	1.81	1.77	31.62	12.32	7.29	6.62	11.36	14.47	28.14	106.02	28.28	45.95	27.78	35.63	42.83	active
7.53	1.68	1.71	29.44	11.47	7.99	6.63	10.98	17.94	28.49	97.986	27.64	43.67	28.03	36.28	43.81	active
5.98	1.9	1.8	26.56	11.66	5.48	7.41	11.12	17.09	29.73	100.977	27.64	46.19	28.53	36.06	42.28	active
7.29	1.97	1.68	29.06	11.67	5.55	6.55	10.38	15.08	26.32	104.697	27.55	46.65	29.19	35.29	42.93	active
6.21	2.24	1.71	32.19	13.46	6.16	7.6	10.8	18.03	26.79	105.069	27.53	46.08	28.38	36.4	43.52	active
8.63	1.74	1.61	28.14	13.64	7.17	7.56	10.67	10.26	28.16	105.741	27.47	44.23	28.23	35.77	43.01	active
7.09	1.83	1.76	25.57	13.53	5.39	7.44	11.03	11.75	26.42	100.565	28.1	47.13	29.43	35.74	43.27	active
9.18	1.82	1.79	29.16	10.28	6.66	8.83	10.99	11.32	28.44	94.064	27.8	51.6	28.17	35.33	43.7	active
7.9	1.9	2.17	28.09	11.44	7.11	7.48	11.22	11.21	27.92	111.392	28.31	60.43	28.29	36.39	41.71	active
7.51	1.94	1.59	29.78	11.94	5.35	6.64	11.53	11.66	28.91	112.491	28.49	65.38	29.03	35.59	44.31	active
7.56	1.92	1.76	29.6	12.62	5.11	8.13	10.99	11.58	26.3	96.355	28.25	64.17	29.01	35.74	43.87	active
7.28	1.61	1.72	31.08	13.21	5.67	10.25	10.41	9.95	28.53	80.173	28	61.66	27.77	35.4	44.16	active
8.78	1.6	1.91	29.63	10.74	6.37	8.62	10.73	11.29	28.16	104.516	27.96	67.83	28.32	35.43	45.41	active
3.83	1.8	1.61	28.95	13.47	4.41	9.01	10.52	11.93	28.04	91.045	27.13	77.41	28.21	35.93	43.8	active
5.39	1.73	1.66	36.31	10.36	5.68	7.71	10.64	12.56	28.76	98.033	28.06	75.04	27.63	35.96	42.6	active
3.7	1.77	1.57	30.59	13.17	2.83	7.83	11.18	12.89	27.22	90.093	28.07	68.41	28.42	36.34	43.31	active
6.67	1.87	1.63	31.27	11.13	5.29	10.36	10.81	15.64	31.05	91.604	27.82	68.4	28.15	36.16	44.71	active
7.87	1.99	1.98	30.35	11.07	5.17	10.71	10.85	13.05	29.61	89.301	28.17	71.91	28.78	35.72	42.73	active
5.6	1.71	1.92	30.07	11.71	5.81	7.52	10.99	14.12	31.71	92.053	27.94	69.36	29.03	36.03	44.01	active
7.35	1.81	1.62	31.91	11.13	6.94	8.48	10.96	12.86	28.63	99.104	28.07	74.17	28.49	35.65	43.33	active
9.43	3.79	1.7	29.36	10.18	7.56	9.56	11.06	14.06	28.92	92.232	27.67	74.58	28.38	35.89	41.98	active
4.09	1.67	1.54	28.14	13.68	5.43	7.48	11.11	13.14	29.15	93.374	27.75	73.74	28.21	35.97	43.45	active
3.59	1.77	1.63	32.35	9.92	3.63	7.13	11.42	15.47	28.03	101.079	27.51	73.84	27.76	35.85	44.44	active
1.64	1.92	1.65	33.93	12.16	4.72	5.1	11.57	16.44	26.56	110.821	27.63	67.89	28.15	36.03	45.03	active
8.04	4.16	1.7	34.96	11.18	3.23	10.43	11.39	15.23	28.53	86.083	28.41	63.64	29.34	35.7	44.61	active
3.81	1.63	1.8	35.85	11.22	4.01	8.16	11.48	15.47	28.97	92.09	28.02	74.26	28.28	35.98	45.02	active
4.39	1.66	1.61	29.52	13.57	3.16	8.33	11.15	16.04	27.6	93.857	27.62	74.93	29.15	35.42	44.2	active
6.7	1.76	1.65	34.24	12.78	4.04	10.72	11.13	12.7	25.95	86.124	27.67	74.34	27.89	35.81	43.87	active
3.74	1.66	1.6	31.55	12.68	5.14	8.31	11.16	12.05	25.61	89.088	27.57	57.11	28.43	35.38	45.22	active
4.74	1.67	2.04	31.76	10.14	7.35	6.38	10.59	11.42	25.33	84.396	27.42	51.23	27.25	35.92	43.64	active
6.78	1.64	1.66	27.69	13.32	5.2	7.18	10.85	9.02	18.38	94.588	27.2	64.27	27.85	35.75	44.17	active
8.31	1.64	1.58	29.85	13.95	5.66	9.13	10.49	9.01	18.48	97.595	27.13	55.36	28.3	35.39	43.85	active
5.85	1.93	1.62	33.16	11.42	4.57	7.66	10.41	10.03	16.21	105.414	27.48	63.17	28.17	34.87	43.87	active
3.89	1.67	1.66	28.25	13.68	5.07	5.48	10.72	10.49	17.16	115.124	27.22	52.78	27.56	35.62	40.61	active
3.22	1.76	1.67	26.17	12.06	4.59	6.6	10.96	10.56	16.47	100.19	27.56	49.83	28.1	35.74	40.85	active
4.58	1.89	1.68	33.75	13.32	4.96	6.1	10.64	10.08	15.26	115.612	27.36	47.74	28.45	35.59	44.1	active
6.16	1.63	1.6	32.04	10.67	5.16	8.7	11.14	10.6	17.49	110.219	27.32	57.11	27.77	35.29	42.83	active
7.9	2.98	1.66	31.47	9.75	5.94	8.95	11.05	10.75	21.85	100.906	27.44	45.99	27.42	35.61	41.3	active
5.6	2.27	1.66	23.16	14.09	4.84	8.24	10.97	10.1	20.41	92.415	28.32	54.29	27.85	35.51	38.41	active
3.97	3.49	1.57	32.42	11.3	3.97	8.7	10.94	11.29	21.24	98.643	26.93	60.78	27.95	35.94	43.23	active
4.19	3.73	3.57	24.03	14.61	4.99	7.51	10.81	9.77	21.17	95.252	28.44	64.53	29.36	35.71	40.56	active
3.68	1.69	1.58	29.57	12.83	4.94	5.88	11.15	11.85	23.83	111.384	28.21	51.23	28.46	35.46	41.23	active
5.82	4.24	1.53	26.39	11.76	3.95	6.19	10.73	11.57	23.78	114.557	28.77	64.99	28.8	35.05	40.25	active
4.24	1.78	1.59	31.45	11.05	5.04	6.52	10.71	11.73	22.43	107.441	28.02	67.01	27.33	35.12	41.15	active
4.05	4.2	1.69	29.51	13.5	5.62	7.58	10.93	12.48	20.31	108.103	28.11	62.94	27.9	35.39	41.06	active
1.55	3.65	1.59	29.16	12.28	3.65	6.24	11.02	12.89	21.67	126.961	28.52	63.37	28.08	34.66	40.45	active
4.83	5.16	1.59	28.65	13.08	6.74	9.97	10.85	13.6	21.7	110.51	28.69	72.81	27.86	34.94	40.23	active
5.19	4.75	1.51	28.29	15.19	6.76	9.7	11.15	13.31	19.95	90.839	28.29	72.31	27.58	35.23	40.21	active
3.32	1.89	1.57	30.11	14.19	5.14	7.46	10.34	12.69	21.12	93.282	27.59	74.03	27	34.88	42.1	active
4.31	2.51	1.64	24.6	13.43	4.42	8.41	10.52	13.37	22.77	101.98	27.71	66.66	28	35.19	41.42	active
6.36	4.69	1.73	29.98	14.53	5.45	10.13	10.56	12.91	21.58	110.441	28.02	67.3	28.18	35.34	42.35	active
6.02	3.84	1.65	29.24	13.99	6	7.95	10.6	12.59	19.16	115.698	27.44	62.77	26.91	35.02	41.39	active
5.5	3.35	1.62	29.23	11.34	7.03	7.44	10.52	12.92	18.77	104.787	27.86	63.25	27.3	35.33	42.38	active
6.46	3.56	1.58	32.41	11.72	5.41	8.75	10.69	16.34	18.43	103.41	27.1	65.54	27.54	35.22	43.22	active
7.98	5.88	1.76	30.38	12.83	7.01	9.58	10.79	13.23	20.06	96.91	28	73.36	28.52	35.14	42.89	active
1.98	4.5	1.62	28.06	17.13	5.16	6.34	11.39	13.35	19.58	107.915	27.4	73.26	28.44	35.08	41.64	active
5.9	3.65	1.68	27.3	13.79	5.92	8.15	10.7	12.75	21.6	98.14	27.82	69.83	28.31	35.25	43.2	active
6.8	1.78	1.82	22.41	13.17	6.19	9.36	11.08	12.4	18.33	91.658	26.73	70.98	27.99	36.1	41.08	active
8.17	1.64	4.16	28.65	14.84	8.38	6.81	11.4	12.83	21.78	86.975	27.75	70.87	28.21	35.35	43.2	active
8.08	1.68	3.72	26.63	13.48	9.13	7.95	10.56	13.39	19.93	90.545	26.84	70.51	28.24	35.28	43.37	active
8.16	2.4	4.08	27.61	12.5	6.55	7.39	10.67	13.2	23.81	110.614	27.43	70.93	27.71	35.73	42.56	active
8.2	1.9	3.87	25.96	13.15	6.89	7.85	11.34	14.35	15.93	96.022	26.86	68.71	27.85	35.1	43.48	active
9.53	1.87	1.52	29.99	12.94	7.69	7.98	10.56	12.43	20.13	102.585	27.81	67.74	27.68	35.83	42.24	active
9.59	1.51	3.24	30.99	13.18	8.12	6.26	10.94	12.95	20.45	105.484	27.32	71.21	27.39	35.86	43.81	active
7.87	1.62	1.77	30.3	13.05	8.38	7.24	10.93	12.85	21.3	108.707	27.42	70.55	27.42	34.94	43.59	active
5.66	1.54	1.8	30.67	11.25	5.89	6.92	10.68	12.63	21.45	102.844	27.41	69.35	27.65	35.38	43.99	active
6.48	1.83	1.66	30.49	13.88	7.29	5.26	10.92	12.97	23.77	114.48	28.21	72.53	27.61	34.74	42.99	active
5.71	1.62	1.65	30.07	13.13	6.09	6.02	10.44	12.67	23.28	96.105	27.85	63.05	27.72	35.39	44.25	active
5.43	1.79	1.89	31.26	12.94	5.8	5.68	10.81	14.49	20.62	114.55	27.68	69.12	27.82	35.22	44.37	active
7.94	2.63	1.68	29.34	13.17	7.78	7.67	10.54	15.7	20.72	114.05	27.6	65.58	28.08	35.65	44.34	active
6.2	3.52	1.64	27.88	14.22	6.98	6.5	10.79	15.91	22.99	110.418	28.2	72.11	28.13	35.57	41.24	active
5.06	2.96	1.57	31.11	12.88	4.49	6.47	10.76	15.56	18.08	112.356	27.83	72.55	28.09	35.04	41.62	active
6.16	1.55	5.61	30.36	11.02	7.16	5.53	10.44	14.92	19.02	106.562	27.69	69.92	27.61	35.13	42.41	active
6.11	4.06	4.5	31.21	11.92	5.42	7.82	11.16	13.1	20.38	111.068	27.99	71.69	27.77	35.21	43.46	active
4.03	4.18	1.84	30.29	12.27	6.07	7.84	10.54	12.54	22.11	103.779	28.49	72.54	27.68	35.94	41.73	active
4.22	2.17	1.72	31.33	12.86	4.75	6.64	10.48	12.83	22.89	110.59	27.3	68.69	27.67	35.79	42.73	active
3.75	1.74	1.62	27.45	12.87	6.19	6.84	10.93	12.85	21.75	97.146	27.45	70.17	27.56	36.66	41.84	active
9.06	3.67	1.74	31.1	11.44	10.74	7.86	10.59	12.64	23.79	98.378	27.7	55.31	27.67	35.8	44.04	active
10.99	2.21	1.62	24.63	11.81	9.48	7.79	10.62	12.76	24.24	106.894	27.69	55.71	28.52	36.32	43.51	active
6.31	1.55	1.94	26.2	12.44	7.53	6.77	10.99	12.4	20.32	93.367	26.99	54.07	27.29	35.64	42.05	active
6.25	1.64	1.54	22.57	13.49	6.92	7.16	10.6	13.04	23.21	93.687	27.7	52.2	27.74	35.44	39.72	active
12.35	1.94	1.69	26.46	14.43	9.56	8.3	10.94	12.81	21.81	94.589	27	64.23	27.64	35.69	40.76	active
13.74	1.87	6.54	22.3	13.52	10.81	8.43	10.53	11.83	24.85	97.645	27.67	55.69	27.35	35.92	39.99	active
11.15	1.59	1.64	25.22	12.04	9.12	8.48	10.55	12.88	23.89	99.107	27.17	69.05	28.16	36.15	41.77	active
10.65	1.88	4.3	25.68	11.03	9.92	7.58	10.81	12.76	22.07	91.141	26.83	69.41	26.71	36.07	41.26	active
12.22	1.67	6.69	27.12	12.75	9.79	8.74	10.93	12.21	20.9	90.695	26.94	64.24	27.3	35.04	40.99	active
5.92	1.65	4.45	29.63	9.96	6.41	7.01	10.8	11.68	21.28	96.43	27.07	73.29	27.38	35.47	40.77	active
7.75	1.92	4.46	26.89	12.37	8.42	7.2	11.36	11.78	21.29	98.43	27.33	73.48	27.89	35.85	42.34	active
6.87	1.89	2.04	30.64	10.19	8.22	7.08	10.67	11.79	19.14	101.487	27.02	69.99	27.58	35.37	43.09	active
5.25	1.71	4.42	28.6	13.15	8.28	7.52	11.04	11.37	22.29	99.208	27	72.63	27.85	35.86	43.3	active
4.47	3.8	1.67	33.59	12.91	7.87	5.46	10.98	11.98	21.43	103.004	27.32	72.81	27.94	35.17	44.74	active
7.37	3.8	1.84	28.07	14.47	8.96	6.01	10.99	11.49	20.3	100.445	27.5	74.36	28.93	35.2	45.35	active
10.79	2.85	1.66	27.3	12.86	8.33	8.35	10.51	11.16	22.53	93.247	27.07	72.03	27.83	35.36	44.08	active
5.18	3.55	1.6	30.46	14.25	7.17	5.22	10.68	10.59	22.32	103.567	26.83	69.32	28.67	35.26	43.52	active
11.47	1.59	1.54	25.35	12.56	8.78	8.51	10.82	11.46	19.74	97.868	27.13	69.48	29.24	35.34	41.54	active
5.83	1.66	3.88	27.22	13.31	6.8	7.49	10.53	9.76	21.3	90.596	27.28	73.41	28.44	35.93	42.85	active
7.92	1.89	1.61	30.38	11.72	8.66	7.32	11.26	10.05	20.06	105.044	27.17	71.33	28.01	35.31	42.95	active
7.83	2.04	1.81	26.77	12.26	9.57	8.4	11.04	9.23	22.88	100.547	27.38	67.13	27.8	35.3	42.41	active
7.09	1.61	1.97	27.23	12.06	6.91	7.28	10.61	9.3	20.71	103.238	27.33	69.26	27.2	35.81	42.4	active
8.17	1.73	3.47	29.54	12.91	6.3	8.27	10.68	8.77	19.93	94.919	27.04	70.88	28.56	35.47	42.82	active
5.89	1.8	1.74	30.49	14.33	7.07	7.03	10.71	9.26	19.9	87.492	27.35	70.24	27.98	35.28	42.66	active
6.26	1.66	1.61	28.08	12.11	6.78	9.36	10.11	9.4	20.1	80.52	27.43	74.02	28.14	35.37	42.14	active
5.82	1.49	1.49	29.51	13.21	7.33	7.33	10.67	9.37	18.95	99.827	27.31	65.8	27.71	35.41	43.04	active
12.11	1.92	4.38	29.77	13.17	10.06	8.32	10.92	8.72	22.07	101.104	27.81	59.1	27.31	35.04	42.13	active
10.66	2.16	1.77	29.82	12.17	8.55	7.51	10.9	8.86	21.99	104.157	27.32	55.13	28.17	34.72	42.26	active
6.78	1.7	1.7	27.55	12.39	8.03	7.59	10.43	10.52	24.77	95.088	27.38	61.6	27.76	35.18	43	active
3.87	4.31	1.7	30.61	11.12	6.86	4.26	10.95	11.25	25.71	98.557	27.14	68.45	28.05	35.27	42.79	active
3.48	1.69	4.12	27.92	9.99	5.58	6.12	10.75	10.79	23.39	98.252	26.78	53.85	27.8	35.55	40.52	active
9.31	1.58	4.44	30.92	12.44	7.74	7.44	10.76	10.67	22.05	93.543	27.47	55.62	27.92	35.64	42.44	active
6.1	5.55	3.81	26.48	12.52	8.37	6.17	10.76	9.59	21.92	99.466	27.59	70.95	28.33	35.17	39.81	active
7.92	4.69	4.79	28.84	11.18	7.66	9.08	11.22	10.22	23.94	104.309	27.55	70.69	28.86	35.64	41.51	active
8.02	1.81	3.93	30.96	12.09	7.59	7.64	10.9	9.64	20.61	104.757	26.31	70.54	27.97	35.57	44.83	active
5.7	3.21	1.67	30.96	13.43	5.44	8.66	11.29	10.5	22.5	115.913	27.24	69.84	28.43	35.53	43.4	active
6.04	1.79	1.72	29.21	12.95	5.66	7.29	10.11	9.75	21.83	110.652	27.51	73.1	28.38	35.23	43.15	active
3.48	3.99	4.66	28.48	11.03	3.48	8.04	11.08	10.05	21.42	111.867	27.49	73.68	28.01	35.34	41.87	active
5.55	4.4	4.57	32.42	9.81	5.92	8.9	10.69	10.93	21.9	115.209	27.73	74.98	28.74	35.08	43.71	active
5.44	2.05	4.93	31.35	12.77	6.08	6.1	11.21	11.26	22.55	106.111	27.01	73.78	27.2	34.86	44.17	active
6.37	3.24	4.68	30.34	11.07	4.32	6.65	10.35	10.9	23.17	107.056	27.61	72.38	27.77	35.44	41.71	active
4.39	4.94	1.6	31.91	13.49	5.4	8.57	11.69	9.99	21.77	112.515	26.92	70.03	27.79	35.79	42.91	active
3.86	6.24	2.17	25.98	12.35	5.53	8.06	10.58	11.57	26.32	113.68	27.89	71.41	27.72	35.71	41.69	active
4.34	4.9	1.72	25.54	11.08	5.04	7.54	11.04	11.15	23.66	113.48	27.83	68.34	28.32	35.65	40.48	active
3.98	4.27	1.81	21.36	10.24	3.73	7.18	10.97	11.48	27.97	114.049	28.3	74.72	28.75	35.55	39.25	active
3.68	3.3	1.63	21.16	11.14	4.71	7.82	11.14	12.69	27.3	110.371	27.75	70.51	27.54	36.39	38.11	active
4.28	4.34	1.68	30.08	9.77	4.5	7.57	11.38	12.31	27.28	112.216	28.23	72.59	28.27	35.38	41.7	active
4.01	4.92	4.03	29.11	11.74	5.07	8.52	11.06	13.54	28.66	107.21	27.66	69.42	28.3	35.99	44.23	active
3.46	3.99	5.75	32.69	13.44	4.2	7.4	11.01	13.66	27.74	109.438	27	67.87	27.69	35.43	44.5	active
4.23	7.39	5.31	24.67	14.53	5.52	7.44	11.14	13.03	28.76	112.763	28.32	72.41	28.81	35.37	40.27	active
6.96	4.07	3.85	31.99	10.59	6.69	8.52	10.68	14.16	26.23	112.117	27.9	71.69	27.83	35.48	42.67	active
7.08	1.59	1.59	24.94	14.42	4.67	6.38	11.17	14.14	26.93	109.901	27.78	69.99	27.82	35.65	41.64	active
5.78	1.66	1.66	31	14.14	7.4	5.09	10.9	11.82	27.2	105.963	27.74	70.69	28.52	35.43	43.53	active
4.36	4.73	1.52	29.8	13.3	7.92	8.59	10.98	13.66	27.42	107.332	27.81	71.86	27.33	35.42	43.12	active
4.01	3.96	1.74	24.65	14.7	7.65	6.66	10.54	14.08	28.94	105.698	27.89	69.15	28.99	36.27	39.7	active
6.21	1.91	1.6	27.63	15.16	6.64	8.05	10.99	13.28	27.11	107.841	27.38	69.84	28.47	36.56	42.64	active
3.75	4.13	1.65	26.26	14.94	5.1	6.84	11.25	13.11	28.37	107.033	28.06	67.79	28.1	35.48	39.2	active
3.67	1.92	1.67	29.3	14.47	4.49	6.67	10.93	12.62	28.24	116.025	28.07	68.95	28.27	36.14	40.96	active
4.93	3.47	1.71	29.98	10	5.81	7.18	10.52	12.95	25.04	113.934	27.86	71.37	29.08	35.85	43.43	active
4.32	1.75	1.58	32.05	13.68	4.47	5.52	10.47	12.78	26.35	110.786	27.24	72.32	27.67	35.86	41.29	active
4.6	2.23	1.68	28.16	14.03	4.66	6.09	10.55	11.96	25.96	108.527	27.2	61.89	28.45	36.32	40.36	active
5.67	2.83	1.72	33.8	14.7	6.77	5.96	10.95	12.84	28.11	110.652	28.23	70.89	27.48	35.71	43.57	active
3.03	6.72	1.6	33.61	15.29	7.64	5.72	10.48	12.21	27.94	113.049	28.11	63.69	28.41	36.02	44.03	active
5.65	4.16	1.82	35.03	14.76	6.24	6.23	11.08	12.8	28.36	113.594	28	67.38	27.72	35.27	44.35	active
3.99	3.55	3.48	34.72	12.69	5.66	8.24	10.91	12.01	26.79	108.816	27.8	73.04	26.52	36.3	41.89	active
1.87	4.4	6.4	39.14	11.48	4.63	8.49	10.97	12.74	26.02	115.407	27.6	79.89	26.86	35.75	43.43	active
3.47	4.02	1.93	34.53	14.39	4.06	7.93	10.96	13.53	27.18	114.005	27.77	65.15	26.75	35.86	43.44	active
1.73	4.81	1.97	36	11.84	6.64	6.66	10.92	12.76	29.23	113.647	27.12	55.99	26.11	35.14	46.55	active
9.65	1.85	1.61	35.81	11.95	7.45	8.99	10.9	14.12	27.11	107.771	27.17	50.55	27.07	35.3	46.52	active
1.7	1.99	1.69	32.69	12.15	3.36	7.18	11.12	12.4	24.69	120.395	27.23	55.34	28.49	35.57	44.61	active
1.8	1.78	5.51	31.52	10.78	2.76	6.57	11.07	12.39	24.06	125.972	26.7	70.22	28.04	36.52	42.41	active
1.78	3.6	1.89	29.26	13.37	2.32	6.24	11.06	12.82	25.67	118.833	27.39	64.26	28.33	35.92	44.28	active
4.32	4.1	5.37	32.82	13.13	4.21	8.19	11.49	11.69	26.74	128.198	27.91	57.95	27.7	35.52	44.34	active
1.64	1.62	5.95	32.28	12.28	4.07	7.01	11.02	12.55	27.1	124.617	27.86	49.62	26.26	35.56	45.57	active
3.85	1.62	1.7	32.52	14.68	4.73	7	11.47	13.55	26.71	121.63	27.53	44.49	27.15	36.17	46.07	active
1.71	1.62	4.36	34.11	13.68	2.67	6.44	11.24	13.74	27.16	123.355	27.31	48.61	27.04	36.33	45.3	active
1.82	1.64	3.45	35.34	15.06	2.81	6.4	11.51	12.64	25.41	130.16	26.67	45.47	27.48	35.93	44.91	active
1.87	1.63	3.87	32.92	11.99	2.42	6.54	11.33	14.4	27.21	120.39	26.93	46.83	28.1	36.55	45.65	active
4.21	1.82	4.19	34.17	13.77	2.97	7.8	11.25	14.11	25.95	112.406	27.23	46.16	29.31	35.27	42.94	active
4.65	4.02	5.24	34.26	13.51	5.06	6.89	11.51	14.08	27.54	128.52	27.5	47.21	28.2	35.44	40.11	active
1.77	5.08	5.12	30.8	14.74	5.29	5.73	11.09	13.59	26.29	124.161	27.29	45.57	28.34	35.5	42.71	active
1.6	1.7	5.81	27.59	13.57	3.06	6.75	10.98	14.49	25.44	119.441	26.42	48.52	28.46	36.16	41.64	active
1.77	1.8	5.69	34.91	15.61	2.52	5.22	11.55	14.46	26.52	114.807	26.06	57.59	28.05	35.23	44.09	active
1.87	1.75	4.91	30.94	15.28	3.1	5.91	11.3	14.05	26.67	125.42	26.81	62.52	27.58	35.93	42.14	active
3.91	1.89	3.57	31.52	13.69	2.68	6.27	11.38	14.49	30.02	125.308	26.56	76.03	27.97	35.48	43.37	active
1.77	1.88	1.61	31.59	15.39	2.63	6.66	10.76	14	26.85	123.433	26.77	73.57	30.18	35.46	46.59	active
3.67	1.85	1.67	37.38	13.16	2.82	6.07	11.15	13.3	25.06	120.683	26.58	68.94	29.4	35.8	46.71	active
1.62	1.74	1.56	35.54	15.72	3.26	7.12	11.19	14.53	26.48	109.517	26.86	62.03	28.93	36.25	46.8	active
3.27	1.78	1.76	33.87	15.89	4.06	5.36	11.62	14.57	26.02	126.3	26.72	64.85	28.36	35.9	44.91	active
1.76	1.77	5.25	34.71	17.51	2.79	6.7	11.5	14.39	26.21	116.156	27.02	64.99	28.36	35.57	46.21	active
4.36	1.75	3.99	32.49	14.42	2.89	5.74	11.12	13.44	25.29	112.871	27	74.44	29.98	36.09	42.67	active
4.58	1.49	4.2	30.36	14.06	2.94	5.34	11	13.92	25.71	117.496	27.02	70.85	27.73	36.08	40.72	active
1.78	1.67	4.03	29.05	14.81	2.64	7.28	10.92	14.11	25.33	119.841	26.24	67.93	27.85	36.19	40.99	active
1.73	1.53	6.84	31.67	12.55	2.55	6.66	10.84	13.88	27.36	106.846	26.68	69.67	27.89	35.69	44	active
1.84	1.92	8.14	34.37	12.7	2.29	8.51	10.9	14.38	27.27	115.801	27.19	71.68	28.3	36.06	43.59	active
1.61	1.67	1.89	26.52	11.33	2.57	8.98	11	13.77	26.99	98.967	26.88	72.63	28.97	36.44	40.95	active
3.51	2.23	4.66	27.68	12.28	3.2	5.76	10.99	13.63	27.7	120.589	27.38	72.89	29.17	36.67	40.74	active
3.5	1.61	4.03	28.82	12.13	2.58	6.35	11.16	13.92	30.6	116.288	27.57	74.65	28.06	35.25	41.63	active
4.06	1.8	5.8	27.95	10.82	3.09	7.61	11.58	14.51	26.5	117.731	26.67	70.4	27.61	36.84	40.82	active
4.5	1.65	4.25	33.26	12.51	2.88	6.39	10.69	13.73	29.2	121.785	27.42	72.61	27.64	35.72	42.32	active
4.4	1.92	3.55	29.9	12.22	2.66	7.48	11.01	14.55	27.04	114.32	26.94	74.39	28.07	35.55	42.22	active
2.06	1.78	4.73	30.64	13.25	2.77	6.52	11.55	14.01	27.06	127.993	26.86	72.92	28.07	35.6	43.07	active
1.76	5.13	4.14	30.33	14.8	2.39	7.6	11.2	13.83	28.62	109.853	27.34	68.66	29.65	36.02	43.69	active
1.86	5.91	4.05	32.46	13.49	2.79	4.31	11.15	13.65	26.72	114.845	27.71	66.79	29.52	35.63	42.74	active
1.68	4.76	1.52	26.41	12.25	2.4	5.86	11.28	13.5	23.79	120.879	27.05	70.39	28.38	35.48	39.08	active
1.84	3.73	1.64	26	14.64	2.38	5.59	11.68	12.62	24.44	122.45	26.79	69.75	27.82	35.47	40.77	active
1.81	4.89	1.7	27.65	12.08	3.02	4.28	11.69	13.43	23.83	112.936	26.48	66.6	27.93	35.95	38.55	active
1.54	4.29	1.62	28.3	11.41	2.6	4.67	11.04	14.26	23.83	119.03	26.52	66.46	28.37	36.37	41.53	active
1.6	3.88	1.71	33.56	14.64	2.88	4.23	11.12	14.16	23.6	118.101	26.72	62.32	28.09	36.87	43.94	active
1.85	2.26	5.98	31.34	11.49	2.45	4.7	10.76	14.36	27.4	121.962	26.82	69.03	28.52	35.63	44.1	active
1.67	1.76	5.17	34.56	11.89	2.33	7.79	10.69	12.17	22.35	122.209	26.33	69.62	27.9	35.84	45.56	active
1.63	1.62	5.55	34.41	11.18	2.5	5.77	11.23	12.95	25.24	118.282	26.36	65.22	27.78	36.39	44.5	active
1.75	2.4	1.61	34.62	11.46	3.02	4.98	11.13	13.3	24.46	118.316	26.3	71.08	28.33	36.47	43.37	active
1.69	1.55	1.74	31.34	8.8	2.63	5.14	11.2	14.09	24.43	117.337	26.71	72.44	27.81	36.08	42.55	active
1.79	1.92	1.58	29.75	11.6	2.43	6.4	11.36	12.14	22.73	123.012	26.46	74.56	28.33	36.05	42.52	active
1.62	1.89	2.17	33.65	9.03	2.98	6.39	10.49	12.4	21.13	122.207	26.36	72.82	28.42	35.64	43.36	active
2.46	1.8	1.67	32.71	6.47	2.82	6.1	10.66	12.95	23.77	118.56	25.99	71.3	27.66	36.25	42.49	active
1.77	1.6	1.84	32.6	8.64	3.72	7.47	10.68	13.02	21.51	124.239	25.87	65.7	27.5	35.87	42.95	active
1.64	1.72	1.84	34.1	10.01	3.3	5.51	10.84	13.18	24.58	119.665	26.81	72.13	28.64	35.84	45.19	active
1.78	1.58	4.17	34.14	11.46	2.61	7.56	11.34	13.13	26.19	123.102	26.58	73.31	27.48	35.27	42.8	active
1.58	1.63	3.62	35.67	9.98	2.64	5.67	10.72	13	23.62	115.695	26.93	74.05	28.63	35.3	43.31	active
1.87	1.87	4.02	33.07	10	2.39	5.1	10.63	13.49	24.15	119.961	26.78	73.3	27.43	35.4	43.17	active
3.85	1.78	1.58	33.44	10.15	4.65	5.56	11.52	12.69	23.96	117.992	27.11	74.63	27.34	35.13	42.02	active
7	1.59	4.91	32.15	8.52	4.89	5.44	11.13	12.48	24.47	126.373	26.85	72.22	27.69	35.7	41.52	active
4.54	1.69	4.54	28.68	10.12	2.6	6.09	11.33	12.47	26.94	117.693	27.02	75.58	28.29	36.44	41.52	active
1.57	1.62	5.46	28.3	10.15	3.24	5.78	11.18	11.27	23.73	118.104	26.92	71.7	27.44	35.66	40.49	active
4.09	3.71	4.85	29.23	9.82	5.23	7.97	11.07	12.82	27.01	124.254	27.13	70.79	28.28	36.43	43.06	active
6.13	1.6	1.87	31.7	9.51	5.28	6.71	10.84	13.5	27.02	130.571	26.76	72.52	28.33	36.09	43.79	active
3.7	1.72	1.54	26.67	11.52	5.65	5.72	10.39	13.88	23.45	131.608	26.97	69.28	28.11	36.05	41.02	active
4.09	1.66	1.67	29.95	10.33	5.44	4.93	10.83	14.5	23.9	120.468	26.97	55	27.51	35.56	42.63	active
4.1	1.57	1.65	27.68	7.78	2.52	5.51	10.91	13.3	24.31	130.438	27.02	69.3	28.11	35.66	40.27	active
5.11	1.66	1.98	35.2	10.95	6.11	7.85	10.66	12.15	21.03	121.107	26.52	70.33	27.25	35.43	43.53	active
5.96	4.1	2.05	32.44	9.43	5.03	7.87	10.42	14.47	21.04	120.777	26.54	70.9	27.3	35.8	41.71	active
1.64	1.72	1.59	28.39	9.44	4.48	6.88	11.12	11.88	21.68	123.608	26.88	70.29	28.02	35.95	40.27	active
1.52	1.58	1.76	28.07	10.11	2.76	7.09	10.57	12.15	19.88	128.355	26.54	77.3	28.64	35.73	40.45	active
1.63	4.41	1.62	26.93	15.12	2.62	6.42	10.76	12.31	22.06	137.64	27.44	73.8	28.13	36.35	38.32	active
1.77	3.81	1.59	26.76	15.25	3.32	7.91	10.1	14.58	22.2	119.831	27.15	69.06	27.85	36.92	41.71	active
1.66	2.23	1.69	30.47	12.46	2.29	4.9	10.72	12.5	21.38	127.691	26.65	68.75	27.78	36.13	39.04	active
1.69	3.08	2.23	33.32	10.56	3.28	6.27	10.85	10.8	21.61	129.758	26.99	53.99	28.33	37.24	40.97	active
1.89	1.82	1.71	29.68	12.7	2.6	7.08	10.6	10.98	21.8	121.89	27.12	46.03	27.97	35.82	40.2	active
1.71	1.79	4.63	29.97	11.09	2.73	7.34	11.24	10.64	20.81	126.343	26.77	51.49	28.17	36.24	40.59	active
1.94	1.76	4.19	32.75	10.97	2.75	7.24	10.6	11.92	18.33	116.632	26.65	58.11	27.64	35.56	42.47	active
1.6	1.76	1.67	29.06	12.67	2.43	5.48	10.83	11.18	20.53	114.584	27.54	55.17	27.43	35.83	39.88	active
1.67	4.6	4.22	31.93	10.63	2.65	7.11	11.27	10.76	20.33	112.012	26.68	61.4	27.41	35.65	42.97	active
1.65	1.6	4.91	34.52	11.44	2.77	6.42	10.65	13.79	20.17	117.641	26.4	55.36	26.69	35.53	42.39	active
1.8	1.77	4.35	35.94	8.4	2.46	8.72	10.65	11.02	20.11	112.292	26.46	48.54	26.95	35.97	42.67	active
1.9	1.73	3.66	35.11	10.62	2.53	6.47	10.56	10.69	19.97	111.029	27.57	57.73	26.88	35.88	40.84	active
1.72	1.79	3.64	33.26	12.59	2.48	6.47	10.79	11.76	21.18	115.71	27.26	57.9	27.07	35.75	41.96	active
1.78	1.71	5.18	36.02	9.48	2.6	6.05	10.71	11.32	19.21	112.028	26.4	51.52	26.81	35.23	41.83	active
1.75	1.82	5.04	35.74	7.71	2.98	7.61	10.44	12.28	19.4	116.278	26.89	53.65	26.63	35.48	41.5	active
2.27	1.57	4.05	38.13	9.65	2.41	8.11	10.79	11.29	19.65	120.175	27.04	56.58	26.73	35.6	42.71	active
1.72	1.79	3.36	37.12	12.1	2.8	6.37	11.01	10.67	19.28	116.277	26.84	57.89	27.12	34.93	41.22	active
1.67	1.64	4.8	35.59	10.19	2.36	5.94	11.26	10.82	19.94	110.065	26.36	60.03	27.2	35.74	42.02	active
1.76	2	5.58	35.5	6.77	2.31	7.21	10.44	10.92	20.05	105.58	26.55	56.85	26.84	35.42	42.01	active
1.73	1.71	4.67	39.14	9.96	2.57	5.82	10.94	10.58	19.61	109.882	26.78	50.8	27.06	35.18	42.46	active
1.73	1.69	4.23	36.53	11.81	2.96	6.5	10.87	11.04	19	115.418	26.64	55.08	26.65	34.88	42.71	active
1.64	1.54	4.42	36.53	9.96	2.52	6.87	10.94	11.93	20.67	111.084	26.57	69.61	26.92	35.09	42.03	active
1.73	1.68	4.79	35.54	9.51	2.81	6.96	10.68	11.44	19.04	110.587	26.39	71.4	27.18	35.05	42.94	active
1.76	1.73	3.99	34.33	13.08	2.27	8.18	10.88	11.33	19.65	128.155	26.55	66.94	27.89	34.46	44.03	active
1.88	1.9	4.22	34.04	9.26	2.53	7.49	10.41	11.63	20.91	115.55	26.63	68.59	27.03	35.13	43.14	active
1.68	1.51	4.58	33.17	13.06	2.35	7.06	10.35	12.36	21.95	117.056	27.04	69.09	26.57	35.44	42.81	active
1.73	1.79	4.69	33.67	11.11	2.33	6.42	10.41	10.91	21.34	115.983	26.4	67.77	26.29	34.88	42.7	active
1.71	1.56	5.4	33.3	10.29	2.73	7.37	10.51	10.41	19.32	110.158	26.49	71.18	27.14	35.1	42.93	active
1.68	1.57	3.97	38.76	10.14	2.7	7.89	10.49	11.47	20.55	118.056	26.58	68.64	26.38	35.42	43.57	active
1.75	1.8	3.5	37.43	10.07	2.65	6.4	11.15	9.64	18.5	114.906	26.39	69.94	26.92	35.29	43.18	active
1.83	1.58	1.61	32.85	9.53	2.38	6.76	10.96	11.3	20.8	114.864	26.63	70.82	27	34.76	43.12	active
1.73	1.86	3.59	32.4	10.84	2.52	5.55	11.35	10.41	21.21	116.161	26.86	67.78	26.41	35.86	40.04	active
1.61	1.61	3.87	28.05	9.52	2.57	5.89	11.05	10.06	19.96	123.243	26.42	72.57	27.56	35.4	39.6	active
1.78	2.13	3.87	29.34	7.47	2.23	8.44	11.14	11.4	21.7	111.98	26.56	66.09	27.02	34.62	41.96	active
1.72	1.61	1.86	29.78	9.46	2.28	8.4	10.7	11.81	19.26	116.456	26.81	66.96	26.52	34.7	40.21	active
2.01	1.73	1.8	31.56	10.29	2.64	5.05	11.2	11.8	20.78	113.32	26.79	68.7	26.67	35.97	40.2	active
1.73	1.81	1.87	27.74	10.09	2.52	6.86	11.4	10.81	20.76	111.48	26.82	68.48	27.21	35.4	38.62	active
1.77	1.73	3.74	29.64	10.86	2.9	6.74	11.6	10.27	19.23	114.649	26.59	68.29	26.61	35.62	41.16	active
1.85	1.51	5.31	34.59	10.64	2.95	7.09	11.12	9.67	20.62	113.986	26.79	66.82	27.28	35.28	42.63	active
1.74	1.71	1.76	33.16	10.21	2.65	6.53	10.76	9.8	22.32	112.699	26.82	69.01	27.37	35.91	41.7	active
1.69	1.77	1.56	30.85	10.12	2.39	6.65	11.53	10.09	19.33	114.348	26.39	66.71	26.8	35.63	40.38	active
1.69	1.52	1.54	30.68	10.15	2.85	6.47	11.02	10.22	21.67	111.995	26.72	69.63	27.45	35.54	40.96	active
1.78	1.66	1.76	30.8	10.22	2.5	6.03	11.32	10.44	20.75	117.848	26.9	68.66	27.32	35.74	40.82	active
2.01	1.8	1.54	28.34	7.86	2.27	6.59	11.32	10.47	19.54	115.293	26.42	68.47	26.61	35.07	38.51	active
1.81	1.64	3.76	36.6	9.6	2.61	6.25	11.48	10.15	20.48	116.31	26.93	70.48	27.22	35.33	43.19	active
1.89	1.72	3.68	32.16	8.96	2.35	7.4	10.71	8.87	18.88	121.719	26.85	68.13	26.97	35.28	42.26	active
1.82	1.89	4.69	33.24	11.16	2.5	6.78	10.9	9.69	20.42	109.876	26.71	67.32	28.81	34.95	40.26	active
2.03	1.63	6.41	34.4	10.65	2.32	6.47	11.44	8.95	19.14	116.436	26.42	61.63	27.02	35.64	41.71	active
1.85	1.69	4.85	37.02	13.7	2.55	6.28	11.21	9.62	19.37	114.37	25.54	70.75	27.38	35.72	43.79	active
1.85	1.76	4.5	34.28	13.73	3.84	6.43	10.32	10.51	21.8	123.284	26.98	73.09	27.83	36.57	41.77	active
1.85	1.49	1.71	35.05	11.93	2.86	5.54	11.09	9.64	20.15	114.192	26.9	71.27	27.6	35.4	41.55	active
1.63	1.61	1.68	32.19	11.81	3.39	6.45	10.75	10.31	21.38	111.75	26.9	76.43	27.89	35.73	39.6	active
1.68	1.8	1.64	32.69	14.24	3.69	6.05	10.8	9.85	22.86	121.53	27.17	71.7	27.74	35.44	40.85	active
1.82	4.54	1.68	31.72	14	4.41	6.37	11.24	10.24	22.61	113.376	27.26	73.33	27.79	35.77	39.55	active
1.71	1.84	1.71	33.16	13.47	3.94	6.58	10.74	9.62	22.01	113.088	27.01	75.14	27.77	35.86	40.82	active
1.66	1.59	1.59	35.46	14.32	3.23	6.51	10.99	11.22	22.84	120.443	27.69	78.57	26.96	36.46	38.51	active
1.9	1.93	1.62	33.14	13.54	2.43	7.54	11.34	10.07	22.05	112.517	27.43	75.32	27.83	35.67	40.49	active
1.77	1.8	1.7	31.12	14.08	2.92	9.93	11.29	11.17	22.41	111.843	27.33	67.38	28.9	36.79	42.92	active
1.65	1.7	1.77	29.29	14.75	2.75	7.52	11.01	10.17	22.77	103.333	27.32	72.58	28.47	36.71	40.51	active
1.61	3.6	1.62	31.46	16.54	2.82	9.31	10.71	11.81	23.5	111.441	27.16	75.3	27.87	35.39	39.99	active
1.66	1.63	1.63	30.31	16.31	3.03	9.55	11.63	9.82	22.24	104.765	26.55	71.36	28.6	36.18	39.66	active
2.86	1.57	1.76	29.73	13.33	3.05	5.74	11.64	10.19	22.51	116.162	27.07	74.35	28.34	35.2	39.28	active
6.25	1.83	5.5	28.1	16.44	6.11	5.87	10.9	9.19	25	112.845	27.49	61.84	28.21	35.33	38.76	active
5.02	1.78	4.07	31.61	14.37	4.66	4.62	10.8	9.12	24.66	116.172	27.41	54	28.01	34.63	43.35	active
4.44	1.68	3.45	28.4	14.12	5.2	4.15	10.89	9.76	23.06	113.577	27.62	61.11	27.24	35.61	40.5	active
4.89	1.77	4.12	26.78	14.11	4.04	5.5	11.22	10.9	24.86	110.752	27.55	77.19	28.95	34.93	40.89	active
8.08	3.64	3.89	30.8	17.19	7.47	5.53	11.22	9.93	25.09	115.502	28.37	76.23	28.6	35.34	41.52	active
1.6	1.6	4.58	28.85	16.31	4.89	5.12	10.67	10.55	23.69	114.804	26.92	71.9	28.08	35.57	40.3	active
1.83	3.47	4.06	30.09	13.91	4.62	5.02	10.77	10.6	22.19	115.542	26.99	75.39	28.8	34.95	39.53	active
3.81	1.78	3.21	27.67	16.02	5.34	5.82	11.15	11.19	25.87	111.532	27.3	73.74	29.77	34.99	39.61	active
6.58	1.73	5.44	23.25	14.43	7.32	5.22	10.62	10.35	24.08	118.744	27.33	50.91	29.66	35.78	38.52	active
1.8	1.88	3.6	31.35	15.26	4.55	5.94	11.25	9.71	21.27	121.612	27.16	68.31	28.34	35.42	41.16	active
5.81	4.21	1.84	28.8	12.08	3.9	6.42	10.72	9.53	22.31	117.74	28.14	57.58	29.69	34.85	40.99	active
3.87	1.87	2.04	30.43	11.7	2.75	7.52	10.93	10.39	23.29	113.899	27.06	53.52	29.53	36.11	43.87	active
1.62	1.8	1.59	33.16	13.96	3.89	5.2	11.02	11.01	21.63	113.446	26.51	48.59	28.14	36.19	43.2	active
1.66	1.72	1.82	31.91	15.34	4.94	4.7	10.8	10.17	21.25	121.557	26.96	55.95	29.08	35.86	44.31	active
1.67	1.71	1.59	32.55	10.53	4.02	5.6	10.96	10.35	25.08	110.119	27.36	48.29	28.98	34.82	40.77	active
1.53	1.69	1.77	36.8	14.44	3.91	4.84	10.64	9.77	20.68	114.906	26.78	48.93	29.41	35.7	42.84	active
1.65	1.87	1.71	35.12	11.99	3.85	4.86	11.28	9.45	23.95	112.125	27.4	52.48	27.52	35.34	44.28	active
1.69	1.56	1.6	35	11.35	4.37	4.59	10.42	10.23	23.57	111.567	26.8	78.84	27.8	35.57	44.41	active
4.22	1.91	1.7	36.85	15.53	5.29	5.62	10.92	9.88	22	116.5	26.72	81.44	27.48	35.79	45.69	active
6.88	1.74	1.77	35.15	15.46	5.91	5.81	11.08	9.47	23.03	110.81	26.53	73.96	27.61	34.96	44.04	active
3.65	1.61	4.41	35.89	14.92	5.72	5.32	11.05	9.74	23.06	111.095	26.69	75.81	27.09	35.38	44.2	active
5.35	1.82	4.13	36.19	14.2	5.66	5.55	11.36	9.42	22.87	111.209	26.56	66.03	25.93	35.9	42.65	active
4.7	1.84	5.5	36.22	14.02	5.98	5.06	11.15	10.23	26.04	107.368	26.76	52	26.29	35.6	40.48	active
1.56	1.59	4.44	35.72	15.12	3.11	5.29	11.01	10.22	23.93	108.974	26.88	55.93	27.95	35.67	42.2	active
1.84	1.48	5.04	37	13.79	3.99	6.93	10.53	10.53	22.34	108.072	26.99	46.59	26.53	35.19	41.55	active
2.79	1.64	6.25	36.74	17.96	4.65	6.57	11.01	10	21.19	115.268	26.46	66.83	27.46	35.51	43.84	active
2.22	4.13	5.49	35.81	14.98	4.31	6.47	10.64	9.88	23.58	110.727	27.79	72.07	26.9	35.33	42.01	active
1.72	4.22	4.33	34.82	14.02	4.87	6.86	10.83	10.49	20.82	115.108	27.64	65.44	27.67	35.14	43.38	active
5.65	1.87	4.28	36.43	13.32	6.71	5.97	10.75	10.39	25.29	114.159	27.97	79.3	25.77	34.33	41.48	active
4.06	1.68	4.52	34.54	15.19	5.17	6.44	10.9	9.55	23.74	110.34	27.06	80.61	26.65	35.3	43.09	active
3.83	1.46	3.58	37.52	12.9	5.19	6.4	10.6	10.12	22.33	110.085	27.3	80.2	26.47	34.41	43.93	active
3.24	1.61	3.47	37.35	14.25	3.91	6.31	10.37	10.75	22.77	106.074	26.99	79.89	26.46	35.18	42.25	active
1.9	1.86	3.84	36.56	16.37	3.06	6.83	10.93	10.96	22.72	102.982	27.21	80.86	26.48	35.29	42.86	active
1.83	4.14	4.31	35.05	15.22	5.19	7	10.81	11.03	26.82	111.338	27.68	72.99	26.58	34.87	43.57	active
1.89	1.71	4.61	32.1	13.93	5.14	6.51	11.16	10.07	23.06	112.129	26.78	71.97	27.62	35.36	44.24	active
1.69	1.51	4.3	33.7	14.85	3.73	5.88	10.38	11.34	22.53	113.867	26.59	76.61	28.16	34.98	45.15	active
1.64	1.89	3.72	35.56	17.22	3.14	6.49	10.74	10.4	21.69	113.823	27.25	79.44	26.71	35.05	44.07	active
1.69	1.57	3.87	36.11	16.37	3.66	5.72	11.24	11.48	22.36	119.156	26.74	80.25	27.84	35.03	44.74	active
1.79	1.66	4.23	34.94	13.75	3.5	5.34	11.37	10.4	22.61	122.768	26.6	60.62	28.49	34.92	46.38	active
1.67	1.93	4.27	38.06	14.61	4.99	6.55	10.81	9.67	24.03	113.888	26.68	75.68	27.7	34.85	47.35	active
1.59	1.63	5.11	39.84	17.04	4.14	6.47	11.05	10.1	23.57	114.33	26.76	77.96	28.27	35.3	47.52	active
1.75	1.63	4.44	37.38	16.44	4.15	8.15	10.99	9.37	23.84	113.017	26.92	68.87	27.45	34.53	44.25	active
1.88	1.77	4.58	33.79	14.17	3.21	6.78	10.88	10.52	23.19	119.897	26.99	74.6	27.18	34.98	43.17	active
1.84	1.75	4.7	38.95	15.81	3.07	6.8	10.5	9.85	24.83	121.44	27.21	71.51	26.62	34.63	43.19	active
1.86	1.63	3.33	35.82	14.88	2.63	6.94	11.2	9.18	23.88	113.754	26.78	63.51	26.8	35.04	41.14	active
1.78	1.8	4.08	39.21	14.99	2.98	7.83	10.62	11.01	23	110.693	26.42	79.1	26.19	34.82	41.61	active
1.76	1.53	3.45	40.55	15.92	2.73	6.69	11.15	9.6	23.31	109.901	27.23	73.88	26.48	34.94	40.91	active
1.74	1.63	6.2	40.22	15.52	2.9	7.17	10.73	9.79	22.04	114.619	26.94	78.88	26.32	35.05	41.37	active
1.89	1.63	4.22	39.31	17.23	2.52	7.56	10.42	9.99	21.73	106.341	27.06	80.07	27.23	35.27	43.72	active
1.71	1.58	4.69	40.62	15.29	3.44	7.44	10.93	9.46	21.66	109.745	27.33	79.26	26.99	35.07	42.43	active
1.6	1.66	4.67	41.88	13.69	3.78	6.81	10.75	9.34	21.4	105.777	26.75	70.58	27.37	34.97	41.41	active
1.56	1.85	6.22	39.75	16.37	2.99	5.31	10.48	9.92	23.25	106.377	27.44	73.94	27.35	34.7	41.93	active
2.79	1.77	4.56	44.76	14.33	3.69	6.03	10.47	9.22	23.7	106.301	27.92	71.91	27.32	35.05	43.77	active
1.92	1.73	4.83	42.61	14.01	3.5	6.94	10.57	9.82	21.46	104.427	26.66	69.12	27.52	35.84	44.92	active
1.7	1.79	5.11	39.85	10.38	3.07	5.97	10.22	10.5	22.67	110.641	27.36	81.37	27.07	35.35	43.21	active
1.78	1.7	5.69	41.58	15.43	3.17	6.38	10.78	10.07	22.12	107.459	27.2	79.32	27.33	34.95	45.46	active
1.73	1.6	3.43	41.25	15.5	2.46	6.13	10.58	12.39	24.85	114.913	27.66	79.72	26.46	35.22	44.82	active
1.77	1.82	4.86	42.57	15.38	2.71	6.83	10.78	10.27	21.42	106.955	26.99	81.21	27.13	35.45	45.57	active
1.67	1.66	4.3	39.93	12.15	3.08	6.56	11.05	9.81	21.25	115.295	27.39	79.78	27.37	35.14	44.89	active
1.87	1.55	4.29	40.16	14.94	3.89	6.72	10.88	11.86	24.26	102.601	27.39	73.89	26.96	34.99	45.67	active
1.74	1.67	5.02	42.4	15.42	3.15	6.11	10.69	10.98	24.54	110.255	27.33	67.57	27.16	35.52	45.4	active
1.71	1.61	4.99	40.02	12.91	2.89	6.83	10.9	10.47	22.05	112.703	27.38	79.12	26.68	35.19	43.16	active
1.81	1.75	4.48	40	18.57	3.47	6.19	10.44	10.62	22.46	108.204	27.83	81.25	27.26	35.57	44.45	active
1.67	1.83	1.65	41.82	18.08	4.03	8.28	10.83	9.98	21.69	104.32	27.37	79.38	27.39	35.25	45.88	active
1.88	1.58	1.72	42.71	20.44	3.15	6.72	10.84	9.94	22.93	111.571	26.74	82.12	27.57	36.04	46.34	active
1.9	1.68	1.59	37.95	16.42	3.29	6.46	10.55	10.67	22.59	110.005	27.13	78.25	28.25	36.33	45.85	active
1.64	1.59	1.59	37.97	18.62	3.31	6.67	10.65	10.65	22.7	109.875	27.19	68.09	27.16	35.75	43.85	active
1.67	1.67	1.69	39	16.61	2.95	6.5	10.62	9.94	22.04	108.574	26.71	67.56	26.82	35.61	42.33	active
1.59	1.68	1.57	39.66	16.9	3.1	4.71	10.34	10.02	22.3	111.502	27.36	75.04	26.92	35.57	43.63	active
1.84	1.58	3.63	39.95	17.67	2.46	6.87	10.42	9.66	23.32	111.662	27.43	79.13	27.49	35.29	44.98	active
1.67	1.8	3.69	36.7	14.87	2.66	6.31	10.57	10.98	23.4	109.981	27.19	75.42	27.33	34.37	44.5	active
1.81	1.63	6.13	35.13	18.32	3.05	5.03	10.85	11.44	23.66	103.794	27.98	74.68	27.49	35.43	42.2	active
1.62	1.67	3.94	39.13	12.59	3.18	6.47	10.91	10.72	22.1	110.927	26.77	80.49	27.5	34.88	43.86	active
1.71	1.69	4.5	38.61	14.96	3.63	7.53	10.72	10.33	22.7	109.148	27.34	77.4	27.18	34.9	43.41	active
1.81	1.54	4.07	39.45	15.1	2.79	7	10.21	9.77	23.18	101.489	26.91	77.57	27.51	35.5	43.28	active
2.11	1.72	3.62	36.59	14.62	4.2	6.94	10.7	9.7	21.47	107.509	26.77	79.41	26.98	35.17	43.66	active
1.46	1.55	3.48	38.22	15.97	3.13	7.04	11.21	10.44	21.67	114.415	26.67	74.24	27.23	34.67	44.49	active
1.72	1.9	3.99	32.8	16.08	3.57	6.15	10.72	10.15	21.83	113.045	27.18	78.63	27.59	34.59	43.93	active
1.66	1.61	2.36	35.19	16.57	3.23	7.41	10.87	10.63	22.13	105.965	26.8	80.56	27.18	35.2	43.17	active
1.93	1.79	4.71	37.95	13.58	3	6.17	11.29	10.66	22.67	112.443	26.85	77.41	27.35	35.08	47.2	active
1.53	1.61	1.68	37.92	13.41	4.25	6.33	10.83	10.22	23.72	109.557	27.03	78.79	27.7	35.42	47.47	active
1.61	1.85	1.64	38.27	14.77	2.86	6.58	11.28	10.69	23.39	107.769	27.26	77.46	27.69	35.31	47.68	active
1.78	1.61	5.17	38.03	14.07	3.02	7.61	10.92	10.75	22.03	103.544	26.55	74.39	27.14	35.73	47.01	active
1.71	1.72	5.17	34.94	14.48	3.6	6.88	10.8	9.95	21.33	100.826	26.56	75.64	27.88	34.89	46.56	active
1.75	1.95	5.05	37.71	13.26	3.7	6.66	10.91	9.75	20.55	105.677	26.74	71.75	27.62	35.6	47.47	active
1.52	1.66	4.58	39.44	14.98	2.69	5.54	11.04	10.16	22.64	109.447	27.01	69.31	27.68	35.42	47.73	active
2.02	1.68	4.16	37.62	15.44	3.03	7.03	10.56	10.91	22.66	107.199	26.54	67.55	27.58	35.1	46.67	active
1.56	1.66	4.28	37.8	17.58	2.74	8.03	11.23	10.01	22.19	101.782	27.53	76.05	27.42	35.12	46.7	active
1.57	1.64	4.13	38.23	17.16	2.73	7.22	10.78	10.68	21.98	109.392	26.93	76.31	27.78	35.12	48.76	active
1.69	1.7	4.81	38.67	12.25	2.5	7.72	11.1	9.65	21.03	97.977	27.26	79.08	28.06	35.04	48.1	active
1.6	1.69	4.72	39.35	13.66	3.65	6.45	10.47	10.07	22.02	104.034	27.45	78.84	28.59	34.85	49.23	active
1.67	1.65	4.76	38.45	15.26	2.74	7.23	10.89	9.96	21.26	108.385	26.84	78.49	28.05	35.29	49.46	active
1.82	1.73	3.69	40.19	17.31	3.2	6.99	10.87	11.03	22.6	108.474	26.77	77.07	27.11	34.99	47.05	active
1.69	1.56	3.98	40.41	10.3	3.68	6.93	10.15	9.87	22.33	104.475	26.84	77.82	27.21	35.09	46.87	active
1.64	1.77	4.84	39.9	17.59	3.75	7.2	10.61	10.22	21.58	100.28	26.75	73.66	26.4	35.52	47.78	active
1.87	1.71	4.74	39.47	17.91	3.7	7.25	10.96	10.57	22.38	102.718	27.31	63.88	27.53	34.65	47.49	active
1.7	1.69	2.89	40.72	14.3	3.66	7.73	10.53	9.92	22.47	105.883	27.2	77.06	27.42	34.53	46.87	active
1.62	1.68	3.89	41.66	17.9	2.73	6.43	11.03	9.68	20.68	108.664	27.04	76.72	27.44	35.53	47.86	active
1.68	1.63	3.63	39.67	7.85	3.29	7.16	10.6	10.11	21.06	97.411	26.89	58.16	27.48	34.38	48.44	active
1.74	1.66	3.35	39.24	12.96	2.82	6.6	10.47	9.84	21.4	105.86	26.41	63.8	27.58	34.55	45.08	active
1.76	1.82	4.33	41.65	11.03	3.13	7.54	10.23	10.26	22.78	99.436	27.26	64.52	28.93	35.14	48.71	active
1.77	1.65	5.02	43.09	15.41	3.24	6.4	10.76	9.36	21.44	109.046	27.19	56.32	28.18	35.46	49.25	active
1.79	1.78	5.77	40.11	14.84	3.48	6.9	11.25	9.87	21.51	107.506	27.24	59.97	28.51	35.2	49.11	active
1.55	1.8	4.48	42.53	14.37	4.77	7.76	10.94	9.45	21.51	107.85	27.53	67.61	27.99	35.19	46.22	active
1.72	1.97	4.24	45.12	12.4	3.91	5.66	10.81	11.33	23.22	109.214	27.81	72.24	28.25	34.96	47.4	active
1.77	2.7	3.62	42.99	12.91	3.59	6.64	11.28	9.77	22.25	109.267	27.35	60.77	27.59	35.26	46.96	active
1.61	1.58	4.35	40.59	10.43	2.91	8.15	9.95	9.13	20.54	104.105	26.72	61.27	28.48	35.47	46.76	active
1.59	1.76	5	46.68	13.76	3.16	6.79	10.43	9.66	21.58	104.706	27.46	54.68	28.74	35.21	46.35	active
1.78	1.53	4.53	43.4	17.17	3.53	6.83	10.62	9.91	20.89	109.84	27.05	58.87	28.24	35.93	46.82	active
1.88	1.75	5.17	42.89	18.09	3	6.26	10.64	9.46	21.99	104.609	27.29	57.16	28.07	35.8	47.61	active
1.92	1.8	4.75	38.28	12.89	3.39	6.2	10.45	9.13	21.52	104.796	26.63	62.41	28.39	35.58	47.06	active
1.95	1.79	3.57	36.27	13.22	3.15	6.9	10.52	10.02	22.56	113.201	27.08	72.78	28.77	35.08	47.41	active
1.7	3.51	1.93	38.84	9.89	3.81	5.96	10.59	9.98	23.39	109.571	27.49	79.75	27.43	35.01	47.41	active
1.69	1.66	1.92	39.29	8.45	3.62	6.4	10.85	9.62	21.64	108.948	26.82	75.74	27.67	35.43	47.25	active
1.72	1.79	4.13	34.1	13.85	3.44	5.52	10.86	9.25	23.07	106.367	27.06	63.31	27.52	35.22	45.78	active
1.7	1.6	3.96	33.75	14.34	2.82	6.31	10.84	9.42	22.86	113.731	27.07	79.09	27.42	36.05	44.67	active
1.91	1.56	4.12	37.37	12.91	2.51	5.55	11.08	9.88	22.82	108.684	27.16	79.4	27.46	34.78	44.53	active
1.66	1.53	3.8	34.71	12.99	2.73	6.77	10.36	10.3	22.49	105.598	27.45	72.12	27.94	34.92	44.83	active
1.83	1.71	4.59	38.05	12.55	2.73	6.15	10.85	9.64	21.57	107.41	27.08	70.57	28.01	34.77	47.72	active
1.64	1.62	1.95	36.16	18.79	3.43	5.22	10.47	9.94	21.21	112.005	27.16	70.67	27.98	34.27	46.4	active
1.67	1.68	3.65	37.42	13.26	2.98	6.32	10.45	9.97	22.14	110.116	27.51	77.36	27.86	34.42	46.28	active
1.54	1.58	3.89	36.93	11.8	3.68	5.49	10.55	10.23	22.2	107.604	27.5	76.04	27.5	34.46	43.69	active
1.67	1.64	4.2	36.49	14.82	3.4	6.7	10.43	10.56	22.39	111.777	27.48	78.64	28.12	34.8	46.05	active
1.8	1.57	3.64	35.58	17.93	3.55	7.77	10.77	9.05	22.17	97.173	27.65	69.7	29.26	33.57	44.39	active
1.8	3.76	3.67	37.09	13.25	4.55	6.86	10.51	9.46	23.36	106.885	27.75	69.52	29.6	33.9	45.72	active
1.86	1.66	4.18	35.25	11.26	3.38	7.64	10.5	9.43	22.14	103.978	27.25	66.66	28.1	34.77	43.14	active
1.57	1.67	1.7	38.19	16.51	3.06	7.09	11.23	9.59	20.85	103.534	26.79	64.36	27.85	34.92	44.93	active
1.79	1.57	1.65	34.56	12.94	2.76	7.94	10.89	9.34	21.55	92.797	27.12	68.69	28.39	34.99	45.92	active
1.67	1.63	1.49	36.95	17	3.17	6.55	10.91	9.28	22.08	101.936	27.51	53.67	28.6	34.68	46.62	active
1.72	1.63	1.68	35.98	13.62	3.49	6.22	10.91	9.25	22.35	104.195	27.53	58.7	28.03	35.2	45.84	active
1.89	1.96	1.67	38.9	12.06	3	6.83	11.09	9.62	22.92	100.713	27.65	45.02	28.38	34.19	47.47	active
1.75	1.6	1.92	35.51	16.64	3.43	6.22	11.08	9.32	21.18	106.13	27.9	40.85	28.1	35.61	44.75	active
1.89	1.82	3.76	36.5	12.92	3.24	6.92	11	10.05	23.5	107.379	27.8	44.25	28.85	35.73	46.12	active
1.64	1.51	1.6	38.3	14.09	2.72	5.62	10.86	9.82	22.71	97.275	27.02	49.58	27.68	35.73	47.43	active
1.49	1.7	1.76	37.85	18.13	2.38	6.23	11.2	8.86	23.97	106.058	27.15	58.76	28.72	35.74	46.16	active
1.78	1.59	1.74	39.19	15.03	3.19	6.45	10.25	9.9	22.7	108.94	27.14	59.29	28.44	35.59	46.19	active
1.65	1.66	1.66	41.72	16.89	3.67	6.17	10.95	9.8	22.63	98.968	27.01	64.82	27.92	35.55	46.92	active
1.65	1.64	1.61	36.88	14.96	3.85	6.45	10.75	10.14	22.58	106.531	27.38	70.27	27.51	35.69	45.47	active
1.63	1.65	1.79	39.39	13.77	3.34	6.77	10.9	9.97	24.73	106.208	27.23	69.55	28.36	35.93	45.98	active
3.58	1.69	5	38.02	14.51	4.19	5.97	10.98	9.92	23.55	102.051	27.93	71.08	29.02	35.44	45.16	active
1.67	1.84	1.7	35.14	15.84	3.98	7.27	10.79	10.13	23.22	105.891	27.57	70.31	28.45	35.99	46.44	active
1.82	1.76	1.93	37.03	15.02	3.73	6.87	10.88	10.41	22.84	105.953	26.82	67.09	27.53	35.46	47.18	active
5.91	3.48	1.6	37.13	16.66	4.87	5.74	10.69	10.26	24.17	112.483	28.26	80.32	28.75	35.24	47.62	active
1.75	1.8	1.68	36.29	17.56	4.12	7.41	10.61	10.02	24.53	104.092	27.78	65.95	28.05	35.4	46.87	active
1.65	1.82	1.68	37.46	16.42	3.92	6.92	10.44	9.5	21.67	95.728	27.2	74.64	27.47	34.82	45.32	active
1.98	2.07	1.62	39.81	16.19	3.01	6.02	10.35	9.59	22.87	104.832	27.22	75.73	26.42	35.42	45.21	active
1.73	1.6	1.57	38.39	14.66	2.74	6.42	10.48	9.95	23.7	106.997	27.03	74.97	26.19	35.47	44.5	active
1.81	1.71	1.78	38.47	13.31	3.46	6.81	10.43	9.28	22.44	109.046	27.03	74.89	26.25	35.78	45.56	active
1.58	1.78	1.6	35.7	16.26	2.59	6.69	10.48	9.88	23.25	104.16	27.42	78.16	26.35	35.34	44.59	active
1.79	1.6	1.58	35.75	16.2	4.08	6.33	10.87	10.09	23.36	101.401	27.23	75.02	26.56	35.12	43.91	active
1.62	1.89	1.76	35.84	17.47	3.02	6.86	10.5	9.63	23.23	102.176	27.49	76.53	26.26	35.34	44.4	active
1.69	1.67	1.55	39.91	10.64	3.18	6.48	10.78	9.88	21.68	98.136	26.73	74.6	26.42	35	45.51	active
1.73	1.63	1.82	38.94	13.59	3.34	8.11	10.57	9.65	22.1	102.993	27.1	74.41	26.38	35.31	45.41	active
1.59	2.33	1.92	37.7	16.86	3.4	5.45	10.72	9.78	23.57	99.719	27.59	69.77	26.35	35.48	44.57	active
1.87	1.59	2.04	40.12	18.85	3.25	6.03	10.97	9.61	22.76	105.826	28.03	78.7	26.64	35.83	45.13	active
1.72	1.9	1.77	40.23	15.01	4.32	6.58	10.67	9.85	22.74	101.055	27.32	75.96	26.23	35.95	44.12	active
1.99	1.67	1.95	40.21	12.61	3.01	6.67	10.28	9.82	23.67	96.233	27.23	65.77	26.99	35.82	45.9	active
1.94	1.78	1.8	39.57	15.18	3	6.68	10.02	9.6	23.47	119.022	27.26	71.21	27.5	35.28	44.9	active
1.63	1.89	1.55	39.52	15.82	2.72	6.55	10.24	10.37	23.24	109.33	26.94	75.24	27.01	36.75	47.13	active
1.75	3.19	2.11	39.71	17.8	3.26	4.6	9.96	10.28	24.76	111.06	28	63.66	27.26	35.83	46.06	active
1.68	1.67	1.67	40.78	15.81	3.11	5.82	10.19	10.46	24.75	111.217	28.33	66.18	27.33	35.91	45.66	active
1.66	1.6	1.72	38.09	18.15	3.46	5.82	10.35	9.96	23.12	113.43	27.57	76.57	27.28	36.3	44.7	active
1.51	1.59	1.75	40.85	16.6	2.56	6.37	11.16	9.83	22.9	108.446	27.21	75.96	26.57	35.66	44.8	active
1.75	1.7	1.75	39.51	18.41	3.36	6.27	10.06	10.6	25.43	113.816	27.54	76.73	27.33	36.5	46.41	active
1.87	1.67	1.57	36.95	11.65	3.09	6.95	10.21	9.98	23.31	109.531	27.6	75.98	27.61	36.3	46.46	active
1.81	1.68	1.64	43.4	8.85	3.02	6.56	10.84	10.13	22.38	99.576	27.36	73.32	26.62	35.6	45.97	active
1.81	1.63	1.69	39.92	15.05	2.57	6.8	10.68	9.7	23.18	109.124	27.28	78.29	27.25	36.07	45.52	active
1.64	2.91	1.76	37.95	18.06	3.61	5.56	10.66	9.77	23.78	99.719	27.51	75.7	28.06	36.44	46.05	active
1.69	3.89	1.65	38.03	16.12	4.19	5.06	10.8	11.94	26.33	118.727	27.57	75.42	27.08	35.67	44.56	active
1.7	1.59	1.59	39.74	14.37	3.2	4.39	10.76	10.64	24.78	111.533	27.23	73.63	25.78	36.22	44.17	active
1.98	1.57	1.77	39.64	14.02	4.1	4.41	11.07	11.33	25.56	111.347	27.69	60.01	26.87	34.84	44.5	active
1.56	3.53	1.65	40.29	18.01	3.09	6.33	10.87	11.02	24.99	112.102	28.28	56.15	26.57	35.25	42.51	active
2.19	4.04	5.56	39.22	19.56	3.8	5.44	10.54	10.81	25.53	115.984	28.4	54.01	27.06	36.45	42.89	active
1.72	5.07	3.82	40.9	20.05	2.98	6.05	10.47	11.49	25.77	117.305	28.07	47.05	26.7	35.64	41.74	active
2.03	3.85	1.6	40.65	13.17	3.64	6.09	10.7	11.04	24.73	110	28.17	45.57	26.36	35.32	42.98	active
1.72	4.71	1.72	38.28	11	5.96	7.1	10.56	9.89	22.82	115.102	28.25	49.1	26.98	35.49	44.5	active
8.26	2.21	1.63	42.47	16.52	5.73	6.15	10.65	8.91	23.02	116.124	27.59	63.26	25.93	35.93	42.8	active
7.9	2.08	1.55	42.09	17.23	4.66	6	10.62	9.81	23.67	115.116	27.22	76.5	25.78	35.64	42.39	active
6.04	4.36	1.55	39.9	16.73	4.53	6.99	10.73	10.53	23.26	113.113	27.56	75.64	26.95	36.96	43.82	active
6.73	2.2	3.68	41.39	16.76	4.42	7.36	10.49	10.72	22.86	101.995	27.07	61.88	26.44	35.77	41.99	active
4.82	1.81	3.89	40.16	14.68	4.6	7.7	10.34	9.99	21.98	120.239	27.62	74.53	25.93	35.7	42.44	active
7.2	3.5	1.66	42.4	12.32	5.11	6.88	10.46	10.41	23.16	108.131	27.37	74.36	25.79	35.5	42.93	active
4.6	2.34	1.89	41.29	14.72	3.89	4.7	10.78	10.57	25.34	110.818	27.2	69.54	25.81	34.76	42.67	active
6.63	1.84	1.7	37	14.9	4.7	7.02	11.47	9.45	23.37	115.368	27.62	67.82	26.93	35.47	44.72	active
3.97	1.74	1.64	40.07	14.12	5.13	7.18	10.96	9.5	24.43	114.861	27.1	64.8	26.55	35.66	44.74	active
4.03	1.9	1.55	37.06	14.24	4.94	6.82	11.14	10.02	24.14	121.086	27.76	56.26	26.29	35.92	42.7	active
3.47	1.58	1.87	38.91	14.94	4.57	5.8	11.02	10.52	24.45	110.601	27.96	51.03	25.76	36.17	42.63	active
7.33	1.89	1.89	39.53	13.32	4.91	8.31	10.5	9.98	22.68	113.242	27.18	48.62	26.16	36.63	43.65	active
4.09	1.68	1.93	37.67	13.14	5	6.15	11	9.94	22.72	122.386	27.83	62.53	26.01	35.39	42.81	active
4.14	1.59	1.72	39.25	14.47	5.08	6	11.1	10.41	22.79	110.245	27.89	54.22	26.19	36.08	42.04	active
3.51	1.73	1.56	37.48	10.57	4.92	3.85	10.62	10.69	23.77	107.968	28.03	42.92	26	35.76	41.57	active
3.63	1.69	1.72	37.2	16.99	5.11	5.08	11.18	9.59	22.7	112.266	28.14	54.31	26.45	36.2	43.03	active
1.74	1.68	2.06	37.44	13.63	3.67	6.27	10.98	9.9	21.74	107.969	27.42	66.74	27.22	36.39	43.71	active
1.58	1.64	1.78	36.05	11	4.59	6.43	10.9	10.41	21.63	105.211	27.68	65.67	26.82	35.3	43.62	active
1.74	1.89	1.71	37.59	15.28	3.04	5.48	10.71	9.88	21.18	112.295	27.04	59.14	26.47	36.37	43.03	active
1.81	1.67	1.86	36.48	8.61	3.44	6.94	11.16	10.24	21.98	112.049	27.22	63.55	26.77	36.11	43.06	active
1.71	1.54	1.83	38.44	14.78	3.52	6.66	10.55	10.35	21	114.189	27.11	80.25	26.92	35.75	44.14	active
1.95	1.64	1.74	41.22	15.66	3.08	6.84	10.65	10.19	21.07	105.194	27.11	78.59	27.21	35.94	45.22	active
1.66	2.29	1.79	33.16	12.07	5.01	5.57	10.66	10.31	22.04	108.779	27.18	74.78	27.85	35.64	42.42	active
1.89	1.89	1.74	39	16.31	3.36	6.04	10.7	9.38	21.41	108.903	27.1	77.98	28.63	36.19	46.6	active
1.75	1.66	1.94	33.58	15.16	3.1	5.82	10.96	10.16	21.45	102.958	27.16	74.89	27.18	35.97	46.12	active
1.5	1.66	1.99	35.69	7.73	4.52	6.84	10.82	9.81	21.37	98.534	27	74.9	26.3	36.66	46.03	active
1.7	1.65	2.47	36.65	10.45	3.62	6.56	10.61	10.19	21.71	113.238	26.79	70.43	26.92	35.92	46.84	active
1.78	1.85	1.89	33.37	11.67	3.44	6.95	11.05	9.4	22.11	104.649	27.35	77.38	27.85	35.54	42.76	active
1.78	1.69	1.86	33.79	12.47	3.57	6.22	10.65	10.4	20.97	107.419	27.58	60.5	26.93	35.31	43.52	active
1.55	1.66	4.07	33.72	10.08	4.29	6.47	10.64	10.44	22.17	104.326	27.57	56.96	27.1	34.63	43.72	active
1.79	1.88	4.76	37.79	14.24	2.7	6.26	11.18	8.95	20.58	111.335	26.74	49.66	26.37	35.67	44.91	active
1.79	1.54	4.88	37.63	14.66	2.99	6.09	10.92	10.25	22.51	107.934	27.16	50.35	26.12	34.78	43.78	active
1.78	1.91	3.78	35.96	5.33	3.54	6.18	10.88	9.93	20.81	101.565	26.58	45.97	26.22	35.49	42.58	active
1.49	1.63	4.37	37.79	13.58	3.51	6.39	11.03	9.94	21.98	116.321	27.29	45.72	26.6	35.64	43.7	active
1.91	1.58	1.72	37.42	12.36	3.09	6.37	10.56	10.25	21.11	109.357	26.93	49.43	26.2	35.73	45.92	active
1.93	1.64	1.55	39.39	9.37	3.27	6.25	11.51	9.97	21.39	109.231	27.08	43.6	25.76	34.31	45.65	active
1.8	1.75	1.56	38.28	11.25	3.19	5.68	11.14	10.43	22.13	114.665	27.12	52.13	25.93	35.19	45.84	active
1.71	1.59	1.55	36.33	8.63	3.71	6.41	10.68	9.99	22.25	104.285	27.08	43.05	25.79	35.02	45.32	active
1.64	1.7	1.78	39.19	9.44	3.51	6.03	10.36	10.16	20.85	108.895	27.19	43.87	27.44	34.85	44.65	active
1.89	1.74	1.7	33.85	6.97	4.63	7.09	11.09	10.3	22.46	101.139	27.24	41.2	27.63	35.32	44.23	active
1.54	1.63	1.51	34.53	8.03	4.49	4.22	11.18	9.51	22.77	110.333	27.94	42.8	26.14	34.55	44.09	active
1.8	1.93	1.76	36.87	10.21	3.35	6.8	11.02	9.73	21.26	101.147	26.78	44.86	26.37	34.79	44.67	active
1.68	3.51	1.59	34.74	11.27	4.63	6.44	10.69	10.9	24.02	120.728	27.98	43.99	25.91	35.35	42.87	active
2.19	3.49	1.7	32.15	11.31	4.19	4.83	10.75	10.72	24.58	108.929	27.3	61.33	27.17	35.75	42.16	active
1.65	3.87	1.71	34.75	13.03	4.06	3.76	10.91	9.58	21.86	111.752	27.58	69.46	26	35.28	43.67	active
3.89	1.74	3.79	33.56	16.31	4.33	4.62	10.89	10.04	24.43	110.68	26.9	65.75	26.14	35.34	42.49	active
1.68	1.75	1.78	35.79	16.23	3.59	6.1	10.8	10.17	22.81	115.782	27.43	52.48	27.04	36.02	42.78	active
3.36	1.72	3.07	36.71	5.41	5.28	5.53	11.42	11.22	23.69	109.396	27.51	51.75	27.63	35.01	44.24	active
1.86	4.05	1.67	36.18	9.11	4.88	5.16	10.99	9.72	22.79	112.043	27.76	56.72	26.88	35.73	43.55	active
1.74	4.24	1.67	35.95	11.93	4.06	5.61	10.46	10.61	25.05	114.51	27.61	62.53	26.77	35.48	43.32	active
1.98	3.53	1.62	34.9	16.63	4.4	5.82	11.09	10.71	25.58	119.486	27.46	53.01	26.95	35.57	45.59	active
1.75	3.29	1.82	37.2	17.82	4.13	4.64	10.65	9.96	24.48	113.358	27.84	56.71	26.62	35.42	45.26	active
1.78	4.49	1.67	37.25	10.98	5.24	5.1	11.21	10.28	23.55	117.156	27.45	54.87	26.48	35.17	44.83	active
1.97	1.89	2.56	34.53	5.62	4.42	5.76	10.62	10.31	23.47	118.405	27.62	61.43	26.67	35.16	43.38	active
1.71	4.27	1.63	37.97	8.15	5.78	4.84	10.98	10.11	23.12	122.171	27.47	65.27	26.07	35.23	45.19	active
1.76	4.1	1.71	34.57	12.89	5.54	6.24	10.97	10.02	21.06	122.932	27.18	62.17	26.15	35.06	44.89	active
1.8	3.67	1.77	32.44	11.12	5.62	4.49	10.88	10.14	22.66	112.531	27.9	78.9	27.18	34.84	44.21	active
1.72	4.05	1.71	34.94	10.82	4.8	5.87	10.95	9.84	23.78	117.858	27.63	66.37	27.61	35.14	44.12	active
1.64	3.49	1.47	28.98	14.74	5.55	4.59	10.89	10.73	23.93	110.378	27.35	53.5	29.25	35.77	42.14	active
1.77	3.64	5.35	32.75	13.89	4.06	5.08	10.36	10.75	22.95	111.721	27.25	52.36	30.03	35.22	44.54	active
1.84	3.89	5.26	31.85	6.03	4.95	3.98	11.55	10.71	24.14	119.516	27.48	64.31	32.44	34.72	43.5	active
2.72	3.55	5.12	35.76	7.55	4.33	5.86	11.24	9.84	24.05	124.516	27.64	75.69	28.36	33.96	44.59	active
1.61	1.64	6.01	30.48	7.07	3.52	5.58	10.74	10.11	21.09	111.47	27.25	71.96	29.37	34.77	43.9	active
1.73	1.7	3.68	31.92	5.43	3.64	5.56	10.33	9.51	22.09	111.113	26.62	72.76	32.28	34.41	42.44	active
1.74	1.79	5.33	28.3	13.12	6.28	6.69	10.91	10.12	21.08	110.193	26.78	77.74	33.56	34.78	40.76	active
1.91	3.85	4.47	28.92	10.32	4.98	5.91	11.52	9.77	24.1	125.879	27.11	75.56	31.21	34.81	43.62	active
4.94	1.76	4.23	30.88	8.9	4.98	5.99	10.89	9.82	23.25	118.927	27.25	69.88	31.09	34.56	45.09	active
3.83	1.59	1.52	31.95	11.67	5.41	5.4	11.11	10.27	24.7	119.816	27.29	67.8	27.3	34.91	44.87	active
4.48	1.8	1.77	34.03	6.53	5.95	6.31	10.99	12.04	23.62	115.794	27.21	74.32	27.17	34.73	45.57	active
3.57	3.89	1.64	30.83	3.56	6.05	6.75	11.02	11.02	25.88	117.9	27.54	66.1	27.27	35.12	44.79	active
5.44	1.65	1.83	36.46	10.88	7.37	6.3	10.79	9.93	24.58	106.831	27.73	56.57	27.79	35.02	44.34	active
8.69	1.73	2	33.56	10.89	5.73	7.95	10.98	9.86	24.25	112.85	27.31	67.72	27.67	35.27	43.48	active
4.84	2.15	1.67	29.58	10.64	6.61	4.52	11.17	10.29	25.56	118.222	27.95	72.79	28.04	34.45	43.44	active
5.37	4.86	1.88	31.77	13.73	5.17	7.84	11	9.21	25.55	117.177	27.73	70.81	27.21	35.19	44.23	active
4.7	1.82	1.81	32.42	8.48	5.67	4.97	10.51	10.57	25	117.914	27.12	68.69	27.68	34.93	44.66	active
3.74	1.71	1.64	34.54	9.26	5.75	4.91	10.84	11.41	26.16	118.773	27.64	58.92	26.76	34.72	44.37	active
3.99	1.76	1.67	30.1	10.45	6.01	5.08	10.63	10.17	23.79	126.3	27.73	82.07	27.32	35.5	42.95	active
7.45	3.27	1.63	31.77	8.98	8.41	7.44	11.13	9.69	24.11	110.585	27.82	82.77	26.86	34.86	42.85	active
8.81	1.8	1.54	30.57	7.53	7.63	6.33	10.91	10.81	25.31	114.073	27.41	80.84	27.1	34.73	42.68	active
6.7	1.68	1.62	32.68	12.46	7.87	6.17	11.02	9.67	24.49	114.106	27.34	72.83	27.29	34.46	42.13	active
9.32	1.55	1.65	32.08	8.47	8.68	5.98	10.84	10.52	24.7	114.78	27.35	79.48	27.63	34.74	42.83	active
1.6	3.67	1.76	33.63	13.8	5.4	5.63	11.02	10.27	24.95	116.39	27.63	79.49	28.95	35.36	43.06	active
5.82	1.87	1.7	30.14	7.77	5.82	7.17	10.61	10.6	21.58	111.155	27.02	69.95	27.44	34.87	42	active
6.77	1.71	1.76	31.76	7.84	8.14	5.39	11.07	10.02	25.7	114.618	27.61	64.71	28.38	34.65	41.69	active
5.75	3.29	1.72	29.15	1.96	6.97	6.78	11.01	9.91	25.51	112.263	27.67	75.14	27.34	35.15	42.23	active
6.86	1.79	1.82	28.34	8	7.41	6.49	10.34	9.61	26.75	110.462	27.8	53.73	28.17	35.23	42.38	active
8.85	3.39	1.67	28.03	8.33	6.66	6.1	10.52	10.34	25.31	115.766	28.02	56.32	27.43	34.65	42.49	active
4.09	1.72	1.66	29.09	6.67	4.53	5.78	10.41	10.16	24.94	117.196	27.44	76.18	27.87	35.46	43.21	active
4.18	1.72	1.52	28.13	4.22	5.38	6.22	10.33	10.42	25.88	109.47	27.39	85.06	29.43	34.8	40.91	active
2.97	1.68	1.6	27.92	1.73	4.85	5	9.75	10.24	26.01	117.04	27.58	81.32	28.03	35.11	43.2	active
3.99	1.73	1.55	27.65	9.98	4.98	5.59	10.24	10.03	21.44	123.54	26.96	75.56	27.11	34.94	42.63	active
1.68	1.65	1.84	28.83	13.78	3.75	6.04	10.05	9.63	22.4	113.508	26.96	72.9	27.32	34.9	42.16	active
1.67	1.8	1.56	28.81	6.18	3.01	6.44	10.63	10.9	25.51	114.036	27.41	75.29	27.21	35.16	41.58	active
1.83	1.55	1.64	28.94	4.07	3.07	7.4	10.15	9.95	22.67	108.339	27.98	77.8	26.66	34.66	42.67	active
1.74	1.77	1.93	28.23	9.59	3.61	6.25	9.95	10.67	24.78	106.301	28.23	77.71	28.59	34.85	43.35	active
3.38	1.5	1.57	30.96	10.07	5.21	5.22	10.1	10.12	24.97	115.732	27.67	65.62	28.52	34.13	43.19	active
4.07	1.58	1.78	32.28	7.84	6.04	6.48	10.16	9.71	25.34	111.025	27.93	70.54	27.73	34.76	43.84	active
4.13	1.6	1.79	32.87	7.3	5.57	6.51	10.74	9.85	26.16	109.39	27.7	72.48	27.42	34.16	42.81	active
5.96	2.12	1.54	30.81	7.2	6.9	7.2	10.34	9.83	24.04	118.91	27.93	66.1	27.34	34.33	42.88	active
1.58	1.69	1.83	30.41	4.31	3.83	4.23	11.12	10.96	24.78	119.947	27.37	62.2	26.8	34.84	42.45	active
6.29	1.6	1.77	31.45	3.58	5.1	6.38	10.71	10.46	24.53	117.206	27.55	46.09	27.21	35.01	41.69	active
1.74	4.69	1.67	30.41	7.1	5.38	5.89	10.79	10.23	23.39	110.677	27.37	52.48	26.73	35.2	42	active
1.53	1.62	1.61	33.1	7.54	3.92	5.25	10.39	9.61	22.59	114.72	26.53	43.07	27.84	35.25	41.73	active
3.71	1.76	1.84	31.36	10.4	5.53	5.84	10.81	8.89	22.53	128.678	27.5	60.12	27.47	34.73	42.71	active
6.75	5.23	1.67	34.23	10.21	5.47	6.14	9.66	9.21	25.78	121.147	27.74	75.45	27.13	34.38	42.1	active
3.68	4.55	1.93	30.12	11.28	5.43	6.12	10.49	10.33	23.82	116.002	27.67	71.27	27.88	35.18	42.05	active
3.6	1.76	2.14	30.95	8.2	4.85	4.83	10.72	10.05	25.47	118.453	27.4	67.31	27.21	35.02	43.26	active
4.52	1.66	1.69	32.25	12.45	4.82	6.33	9.56	10.27	24.54	124.04	27.63	57.95	27.73	34.28	42.9	active
2.24	1.76	1.55	32.18	13.91	4.66	5.46	10.25	10.19	22.44	113.276	27.67	47.54	28.37	34.45	43.64	active
5.99	1.78	1.71	29.37	10.02	6.24	5.54	10.5	9.67	23.63	115.937	27.79	48.33	28.67	34.68	42.3	active
4.69	1.77	1.63	32.58	7.6	6.89	7.27	10.97	10.73	22.51	121.693	27.44	51.34	28.06	34.21	42.27	active
4.92	1.83	1.81	30.72	9.31	5.92	7.13	10.9	10.56	25.1	119.046	27.61	49.59	28.21	35.17	42.21	active
5.67	4.5	1.8	29.47	8.69	5.63	8.09	10.6	10.1	24.33	114.907	28.14	41.45	28.08	34.47	40.76	active
3.62	1.68	1.62	31.01	10.49	5.49	7.01	10.81	9.53	25.58	116.857	27.51	49.25	28.22	34.3	42.29	active
1.64	5.45	1.62	28.82	14.36	4.75	7.59	10.89	9.71	22.81	117.403	28.05	48.47	27.6	34.44	40.85	active
1.82	1.59	1.65	26.94	6.85	3.6	5.93	11.4	9.75	23.81	111.79	27.42	44.15	26.23	34.14	42.31	active
1.92	2.06	1.63	28.28	15.09	3.11	6.3	10.74	10.4	23.21	113.596	27.45	43.57	26.82	34.44	42.12	active
1.72	1.77	1.86	30.53	14.92	2.88	6.24	11.12	9.88	23.67	108.45	27.59	49.58	27.43	34.2	42.63	active
1.8	1.47	1.67	30.72	15.43	2.94	6.87	10.78	10.09	21.69	108.315	27.24	41.02	26.26	34.28	41.69	active
1.76	1.86	1.62	29.14	10.69	4.52	3.98	11.25	9.72	23.55	112.537	27.11	54.49	26.2	34.62	40.88	active
1.88	1.8	1.74	28.17	12.34	2.75	4.94	10.24	9.63	24.36	112.704	27.74	55.64	26.33	34.4	41.29	active
1.84	1.64	1.67	28.75	15.67	3.23	6.78	10.64	10.79	23.24	104.274	27.29	70.88	25.86	34.36	40.78	active
1.7	2	1.77	26.01	12.53	3.3	6.19	10.78	9.95	23.27	99.215	27.36	68.07	25.87	34.92	40.08	active
1.6	1.67	2.08	27.98	13.02	3.08	6.18	10.51	9.74	22.15	108.664	27.6	68.19	26.01	34.89	41.31	active
1.88	1.63	1.8	29.29	14.21	3.07	6.06	10.52	9.55	21.73	112.43	26.93	64.3	25.68	34.26	41.52	active
1.69	1.63	1.71	31.56	11.82	3.49	6.62	10.45	10.46	23.21	106.428	27	58.63	26.33	34.87	42.93	active
1.83	1.73	1.75	31.33	8.97	3.3	6.48	10.91	10.37	22.2	106.137	27.13	59.78	25.69	34.7	43.92	active
1.85	1.71	1.57	32.75	7.58	3.09	6.8	10.75	10.88	24.93	104.197	26.94	76.32	25.26	34.38	43.92	active
1.74	1.65	2.18	29.99	13.17	3.74	6.24	10.59	10.74	23.03	104.584	27.35	77.53	25.97	34.36	42.25	active
1.9	1.72	1.78	28.62	12.36	3.1	6.92	10.87	11.03	23.21	95.859	26.99	78.19	26.04	34.42	41.72	active
1.74	1.55	1.88	27.06	10.3	3.12	5.94	10.3	10.75	22.89	108.643	27.2	77.27	25.1	35.04	41.25	active
1.53	4.78	1.6	27.58	12	5.39	7.3	11	9.84	23.48	107.031	27.61	77.68	25.41	34.32	40.78	active
1.56	1.7	1.48	26.99	11.96	3.81	5.1	10.46	10.43	24.98	109.597	27.94	78.04	25.34	34.79	39.65	active
1.76	1.6	2.05	27.66	13.26	2.76	6.42	10.91	11.25	23.43	99.406	27.23	74.76	25.37	35.25	40.46	active
1.72	1.61	1.54	29.53	17.27	3.14	6.05	10.4	10.04	22.07	121.26	27.59	79.51	25.86	34.44	41.51	active
1.87	1.82	1.51	33.66	12.67	4.27	6.07	11.34	10.35	22.93	115.633	27.66	76.82	25.73	34.71	42.81	active
1.64	1.61	1.75	28.71	12.49	3.81	6.13	9.98	10.2	24.72	103.273	27.94	74.79	25.42	34.66	41.58	active
1.52	1.6	1.77	30.26	15.54	3.63	7.14	10.59	10.3	23.33	100.883	27.54	77.22	25.78	35.04	44.02	active
1.84	1.59	1.67	32.12	16.32	3.66	8.05	10.53	10.39	22.74	104.204	27.22	70.79	26.27	33.43	43.79	active
1.7	1.87	1.58	33.71	17.78	3.32	6.93	10.65	10.15	23.27	105.542	27.35	74.43	25.82	34.56	43.77	active
1.66	1.8	1.72	33.62	14.47	3.56	7.65	10.46	10.3	22.82	107.655	26.87	73.1	25.91	34.98	43.49	active
1.76	1.56	2.13	31.88	12.56	3.85	7.55	10.34	9.94	22.97	109.747	27.26	70.69	25.8	34.71	43.44	active
2.07	1.78	1.69	33.67	11.89	3.68	6.54	10.61	10.06	24.68	112.449	27.58	66.19	26.08	34.55	43.87	active
1.71	1.81	1.55	33.73	12.07	3.99	6.21	11.44	10.42	23.13	100.515	27.09	44.38	26.39	34.43	43.66	active
1.61	1.79	1.74	32.66	13.44	2.73	7.04	10.25	9.69	23.14	110.031	27.48	53.79	27.94	35.19	42.83	active
1.82	1.64	1.62	31.27	13.73	2.79	7.72	10.21	10.06	24.59	99.241	27.03	65.53	27.97	35.02	44.77	active
1.83	1.7	1.67	31.77	11.25	3.29	7.67	10.08	9.63	24.55	99.339	27.82	65.9	27.3	34.61	42.03	active
1.65	4.03	1.74	31.84	9.29	3.76	6.71	10.81	9.94	25.39	115.936	27.74	66.46	27.3	34.91	42.85	active
1.67	1.59	1.68	32.81	6.99	3.15	5.52	10.02	9.87	22.9	117.84	26.92	76.51	27.82	35.26	40.94	active
5.96	1.6	1.62	32.05	8.74	7.78	5.26	10.49	10.14	23.57	119.471	26.65	78.17	28.96	35.01	42.44	active
7.07	1.8	3.82	35.39	1.75	5.45	8.17	10.12	11.08	23.61	110.997	27.29	81.38	29.06	33.67	45.57	active
7.6	1.7	3.95	33.64	3.8	5.33	8.11	10.39	9.84	25.31	103.801	27.32	80.75	28.42	34.13	43.76	active
4.85	1.61	3.63	32.64	1.74	6.23	7.06	10.53	10.8	23.9	110.017	27.09	78.26	27.4	34.25	43.44	active
5.94	1.6	1.6	33.46	1.78	5.1	7.7	10.61	10.05	24.1	108.126	27.05	79.34	28.5	35.1	42.44	active
7.75	1.82	1.8	33.37	1.8	5.57	7.77	11.21	10.1	22.99	117.066	26.15	56.12	27.16	34.84	41.31	active
5.55	1.72	3.84	32.53	4.83	5.17	7.42	10.73	11.13	24.86	110.296	26.01	56.84	27.19	34.39	43.34	active
5.15	1.56	1.89	32.82	1.77	6.31	6.64	10.9	10.66	23.12	112.904	26.91	73.97	27.09	34.94	41.99	active
7.02	1.59	1.6	34.11	1.68	5.27	7.04	10.98	9.81	23.08	112.475	26.89	75.68	27.32	34.68	42.72	active
7.37	1.85	1.66	33.97	1.82	4.89	8.27	10.85	10.63	24.41	106.064	26.85	77.27	27.11	34.68	42.78	active
5.28	1.79	1.68	33.61	1.88	4.5	7.45	10.63	10.75	25.27	117.955	27.16	77.95	26.64	34.62	41.4	active
7.64	1.72	1.68	37.56	1.65	6.09	7.48	11.11	9.92	23.34	110.628	27.25	72.94	26.88	34.38	42.66	active
7.71	1.88	3.72	36.76	2.17	6.1	6.85	10.71	9.56	23.21	114.388	27.24	75.37	26.96	35.01	42.14	active
6.65	1.71	1.85	34.27	1.73	4.8	6.58	11.11	11.03	25.23	114.25	27.58	76.94	27.06	34.46	42	active
9.76	1.78	1.65	34.09	1.59	5.91	6.83	10.78	10.52	24.68	117.567	26.8	73.45	27.9	34.66	42.66	active
7.5	1.78	1.71	34.91	3.95	4.95	7.55	10.86	9.39	22.02	115.903	26.51	73.43	27.04	34.19	43.29	active
7.08	1.77	1.66	33.74	1.8	4.42	6.45	10.8	10.15	22.1	116.164	26.54	74.75	27.22	34.83	42.28	active
7.36	1.81	1.66	34.52	6.08	4.58	7.31	10.18	10.93	26.33	117.24	26.34	73.58	27.25	34.67	41.61	active
6.88	1.79	1.69	36.18	6.48	4.69	7.88	10.26	10.6	25.17	107.526	27.22	73.34	26.75	34.35	42.26	active
3.67	1.69	1.71	34.37	3.9	4.97	5.56	11.08	10.06	24.31	118.369	27.21	73.32	27.03	34.51	41.92	active
8.17	1.74	1.75	36	1.67	4.97	6.94	10.42	10.98	25.14	117.452	27.26	74.38	27.4	33.75	42.6	active
7.65	2	4.45	36.4	3.62	5.44	7.1	10.28	10.17	26.29	120.859	27.48	74.39	26.74	34.57	41.91	active
7.77	1.57	1.74	35.85	4.06	5.49	6.73	10.64	9.63	22.06	113.859	26.86	69.59	26.51	34.89	42.41	active
5.03	1.76	1.95	36.09	1.84	5.92	7.07	10.73	10.14	25.52	115.843	26.92	72.11	27.41	34.58	42.45	active
8.13	1.97	1.88	34.28	1.64	4.39	8.75	10.55	9.47	24.76	109.642	26.9	75.65	27.49	34.54	42.11	active
7.26	1.73	1.72	34.58	6.23	5.11	6.89	10.49	11.18	26.1	114.711	26.78	73.66	27.4	34.59	42.74	active
8.31	1.69	1.65	31.36	1.99	5.56	6.54	10.59	10.07	23.95	124.633	27.07	75.17	27.2	35.36	40.44	active
8.51	1.66	1.57	32.75	6.86	6.05	6.98	10.33	9.59	24.64	116.341	26.78	76.12	27.68	34.78	40.58	active
7.11	1.84	1.61	35.19	1.77	4.89	7.82	10.81	9.58	24.07	106.564	27.08	74.23	26.82	34.46	43.03	active
6.93	1.63	1.66	36.79	1.6	4.43	8.18	10.83	10.66	24.14	119.033	26.4	73.56	27.15	34.33	44.1	active
5.84	1.92	1.59	34.6	1.63	5.21	6.4	10.61	10.95	24.44	114.147	26.26	72.99	27.29	34.37	41.51	active
8.34	1.64	4.21	38	1.79	6.75	8.83	11.19	11.51	25.3	114.743	27.11	68.01	26.68	33.4	42.33	active
8.41	1.62	3.93	30.59	2	5.89	7.53	10.42	10.39	25.95	113.896	26.94	76.18	27.6	34.16	41.05	active
3.9	1.7	1.74	34.93	9.77	6.11	5.41	10.78	10.08	25.31	109.049	27.15	75.96	27.19	34.17	42.82	active
4.65	1.55	1.58	34.58	8.48	5.18	7.4	10.62	9.94	25.92	109.012	27.13	78.09	27.19	33.9	43.02	active
5.16	3.74	1.58	34.81	9.03	4.92	6.91	10.89	10.16	25.99	107.597	27.52	76.92	26.96	33.96	43.48	active
7.93	1.73	1.56	38.28	7.32	5.12	9.01	11.39	9.82	25.27	105.384	27.28	76.68	26.13	34.43	43.1	active
7.72	1.59	1.7	36.62	3.98	5.18	7.83	11.73	11.17	25.68	106.203	26.44	76.55	26.41	34.25	43.09	active
7.17	2.15	1.62	39.16	6.19	6.55	7.41	11.1	10	22.81	108.446	26.36	70.06	26.34	34.98	43.62	active
5.98	2.06	1.63	35.05	7.2	5.78	7.79	11.18	10.01	24.7	113.926	26.91	66.65	25.81	34.39	42.98	active
7.78	1.66	2.48	34.6	7.42	4.97	7.93	10.97	9.88	24.07	110.88	27.36	63.89	26.85	34.1	43.28	active
8.58	1.65	2.04	34.48	1.96	5.77	7.35	10.72	9.69	24.23	117.053	26.9	56.69	26.23	35.2	42.85	active
6.29	1.64	1.55	36.07	1.6	5.43	7.5	11.37	9.29	24.22	116.783	26.72	61.22	27.81	35.24	42.35	active
8.4	1.68	1.78	34.86	1.62	5.31	6.56	11.54	9.71	24.32	123.762	26.71	59.65	27.15	36.19	41.11	active
7.37	1.58	1.72	32.62	2.6	5.28	7.21	11.1	9.79	27.22	114.987	27.37	73.82	27.43	35.19	42.79	active
6.96	2.1	1.96	32.37	1.85	4.97	7.92	10.6	10.32	22.8	109.406	27.13	72.69	27.53	34.96	42.91	active
7.73	1.84	1.87	35.03	1.59	5.4	7.29	10.67	10.34	22.83	103.456	26.82	70.46	26.94	35.9	42.2	active
6.2	2.12	1.67	35.01	4.32	5.47	7.06	10.91	9.86	22.62	116.329	26.92	63.8	26.85	36.19	42.19	active
7.11	2.07	3.13	41.3	1.7	4.69	7.85	10.7	10.01	22.79	106.766	27.54	45.89	26.47	34.85	44	active
6.12	4.28	1.76	37.59	1.89	5.46	6.54	10.86	10.68	25.52	113.515	28.19	39.22	26.62	35.97	41.79	active
7.64	3.72	1.66	35.41	1.7	5.4	6.78	10.33	10.33	28.16	109.445	27.08	42.42	27.17	36.46	44.33	active
10.11	2.22	1.88	34.37	1.8	6.63	7.31	10.79	9.96	23.92	111.324	26.67	47.26	27.38	35.4	43.88	active
8.41	1.72	4.12	34.62	1.81	5.32	7.1	11.04	9.51	24.89	103.794	27.53	46.05	26.74	35.49	42.48	active
8.14	1.87	1.65	34.27	4.07	6.71	5.73	10.5	10.37	25.97	111.293	27.18	47.03	26.24	35.3	42.1	active
7.66	1.87	1.79	32.89	9.7	6.23	7.52	10.93	10.31	23.06	108.462	26.94	45.08	26.66	35.8	42.61	active
7.48	1.83	1.58	34.25	8.02	4.83	7.48	10.78	10.51	23.94	103.947	27.46	58.68	26.08	35.49	43.03	active
4.81	2.14	2.19	33.5	9.64	5.25	5.87	11.03	9.92	22.65	109.037	26.75	59.25	26.54	35.29	42.6	active
8.33	1.56	1.7	33.16	9.04	5.71	7.03	11.5	9.77	24.22	114.503	26.81	56.47	26.68	35.44	43.04	active
1.56	1.53	3.71	32.93	10.17	4.65	3.89	10.85	10.05	25.22	119.838	27.39	49.28	27.14	34.9	42.79	active
7.84	2.21	1.67	33.53	12.05	5.2	6.68	10.9	9.31	23.76	112.618	26.97	45.55	26.39	35.31	44.11	active
7.3	2.13	1.68	34.07	6.63	5.18	7.62	11.04	10.01	24.84	119.618	27.25	41.66	26.45	35.43	43.25	active
6.44	1.7	1.58	33.03	4.76	7.3	4.97	11.13	10	24.71	116.905	26.96	45.4	26.09	35.52	42.83	active
6.3	3.44	4.95	31.72	9.56	6.01	6.15	11.07	10.21	23.88	111.956	27.11	57.14	26.5	35.32	42	active
7.85	5.07	1.86	33.37	8.36	5.45	6.48	10.78	10.62	24.72	119.534	26.91	56.32	26.72	34.86	43.53	active
8.1	3.42	5.24	33.28	10.51	5.96	7.32	11.46	9.85	24.39	120.579	26.64	69.19	26.87	35.79	43.54	active
4.14	1.66	3.47	35.09	10.84	5.09	4.92	10.91	9.5	23.73	122.029	27.2	73.76	27.15	35.57	42.77	active
4.18	1.88	5.45	33.44	8.38	5.52	5.74	10.86	10.1	23.58	118.206	26.98	79.03	26.93	35.36	41.01	active
5	1.65	1.58	34.27	4.71	5.81	4.95	11.41	10.15	26.1	121.612	27.25	76.21	27.17	35.1	43.76	active
8.12	6.34	1.67	35.46	4.98	4.97	6.77	10.45	10.65	24.03	118.542	27.11	78.09	27.21	35.18	42.89	active
6.26	3.75	1.79	32.12	1.68	5.79	6.53	10.89	9.52	22.4	109.69	27.11	73.3	27.32	35.17	41.03	active
6.15	4.02	1.77	35.04	1.76	4.98	8.33	11.36	10.16	22.8	115.382	27.12	56.31	27.11	34.85	41.9	active
4.89	1.56	1.61	34.18	1.65	3.44	6.69	10.95	8.52	22.24	107.063	26.69	58.3	27.38	35.41	42.24	active
6.04	3.43	1.82	35.02	10.76	5.87	6.14	10.85	10.09	21.77	110.951	26.82	51.1	26.73	34.9	43.75	active
5.68	2.66	1.73	33.99	4.25	4.86	6.76	11.06	9.92	24.2	112.729	27.17	50.93	26.96	35.44	44.13	active
7.09	4.13	1.79	34.69	3.89	5.43	6.54	10.96	10.09	22.71	110.447	27	51.52	26.48	35.19	43.89	active
5.65	1.71	1.67	34.5	8.49	4.61	7.05	11.02	9.75	23.92	111.813	27.01	41.47	26.71	35.39	43.69	active
7.85	1.7	1.52	34.68	7.66	5.31	6.79	11.02	9.81	23.95	115.265	26.96	44.39	27.31	34.94	42.93	active
7.69	1.57	1.66	32.98	8.18	5.18	6.86	10.72	9.92	24.62	105.552	27.05	49.66	25.58	35.1	43.05	active
9.03	1.62	1.7	35.34	7.05	5.66	7.73	11.11	10.32	25.84	110.07	26.73	43.12	26.67	35.18	44.36	active
7.69	1.77	1.67	35.8	7.02	5.39	6.75	10.97	10.03	24.89	119.276	26.91	63.75	26.36	35.51	41.85	active
5.44	1.73	1.67	36.62	7.02	5.35	6.05	10.68	10.44	24.5	111.48	26.64	75.43	26.65	35.2	44.62	active
4.09	1.76	1.55	36.18	7.65	4.88	6.73	10.72	9.92	23.93	116.714	27.03	74.02	26.73	34.76	42.37	active
7.16	1.93	1.9	33.31	4.48	5.36	7.86	10.65	9.48	23.51	114.133	26.9	71.27	26.96	35.19	41.62	active
6.07	1.69	1.6	36	11.67	4.17	7.24	10.93	10.22	22.42	111.816	26.88	77.83	26.82	34.94	42.94	active
8.15	1.61	1.58	35.17	11.95	5.66	6.79	10.7	9.83	24.48	105.467	26.94	76.2	26.69	35.36	42.82	active
8.57	1.86	1.61	33.79	4.68	5.59	7.53	11.53	9.28	23.88	98.722	26.6	75.53	26.54	34.68	42.02	active
10.53	1.68	1.87	32.92	5.99	7.43	7.11	10.91	9.52	24.43	105.357	26.19	75.62	26.84	34.8	41.81	active
7.85	1.6	1.61	33.85	1.59	4.93	7.28	11.2	10.51	23.14	114.21	26.84	58.41	26.37	35.02	39.87	active
4.61	1.86	1.67	30.87	5.55	5.33	6.91	11.05	9.87	22.49	112.827	27.14	78.54	26.85	35.1	40.45	active
5.69	1.57	1.76	35.49	1.77	5.03	6.74	11.06	10.15	25.33	118.719	27.36	76.86	27.3	35.37	41.75	active
1.73	1.73	1.65	34.93	1.87	3.69	6.26	11.28	9.52	23.27	111.551	26.85	75.98	26.2	34.92	43.38	active
1.68	3.73	1.6	37.07	1.96	5.04	5.5	10.81	10.09	25.35	110.805	27.37	75.5	26.88	34.57	43.19	active
5.98	1.65	1.83	35.34	8.51	6.46	4.88	10.63	9.27	24.2	114.946	27.4	79.06	26.38	35.63	42.36	active
4.36	1.55	1.59	34.5	10.78	5.1	4.78	11.05	9.84	24.25	109.505	27.08	74.14	26.53	35.51	42.67	active
1.61	3.66	1.76	36.21	8.64	5.11	5.44	10.25	9.18	24.82	109.275	27.78	77.74	26.47	34.42	43.31	active
6.24	5.12	1.88	35.2	7.15	5.63	6.84	10.85	10.51	23.91	124.202	27.66	71.98	26.42	35.2	44.01	active
3.98	1.77	1.75	34.28	3.62	5.44	6.87	11.12	9.67	24.94	121.97	27.39	67.11	26.43	35.31	43	active
3.85	1.69	1.55	32.3	6.83	4.64	6.1	10.73	9.53	23.38	114.903	27.53	56.67	26.93	35.47	42.25	active
5.3	1.77	1.67	35.37	7.4	5.97	6.13	11.01	10.14	25.96	120.933	27.82	56.26	26.14	35.09	42.59	active
6.73	1.88	1.58	33.95	6.79	5.32	6.17	11.07	9.58	24.08	103.233	27.24	80.25	26.61	34.96	42.16	active
5.62	1.69	1.87	35.88	9.09	5.82	6.12	10.82	9.4	21.91	106.29	27	77.53	27.09	34.68	42.36	active
4.35	1.58	1.7	36.44	12.75	5.42	6.18	11.18	10.29	23.53	119.007	27.79	76.86	26.08	35.17	40.9	active
3.63	1.87	1.92	34.66	7.11	6.22	6.25	11.41	9.89	27.86	117.242	27.59	77.44	26.43	34.86	42.74	active
1.85	1.64	1.6	36.4	11.79	4.37	5.5	10.65	9.34	24.76	118.708	27.19	75.39	26.16	35.36	42.78	active
6.84	1.78	1.65	35.31	13.04	5.47	8.32	11	9.89	25.78	103.332	28.03	76.42	26.55	35.24	42.02	active
5.88	1.5	1.63	36.66	14.79	6.12	6.82	11.15	9.22	23.48	112.398	27.53	77.07	26.1	35.57	42.53	active
5.75	1.72	1.86	32.99	8.62	6.54	5.84	10.91	8.61	23.31	107.637	27.72	66.82	25.88	34.77	42.46	active
4	1.65	1.69	33.43	9.77	5.6	6.1	11.58	9.74	25.33	108.947	27.44	58.57	26.11	34.94	42.22	active
7.25	3.47	1.59	35.27	12.87	5.66	5.1	10.23	10.55	26.14	118.683	27.86	73.92	26.65	35.3	42.86	active
1.69	4.45	1.67	33.86	10.48	5.93	6.83	10.62	10.01	24.68	105.722	27.89	77.25	25.83	34.89	42.1	active
4.68	1.79	1.62	33.23	11.72	6.99	5.64	11.17	9.83	25.61	108.361	27.79	61.21	26.25	35.28	40.65	active
5.29	3.57	1.82	34.23	9.31	5.49	6.22	10.85	10.18	25.71	123.263	27.75	70.91	26.59	35.49	42.28	active
3.03	1.86	1.76	35.2	12.42	4.86	7.09	10.63	10.52	24.35	118.541	27.58	55.25	25.78	35.42	42.15	active
3.44	1.65	1.61	32.99	12.22	4.13	6.32	10.33	9.78	23.13	123.274	27.86	59.72	26.63	34.69	43.17	active
1.84	1.61	1.73	34.21	8.92	4.49	7.4	11.13	11.4	24.83	121.97	27.84	63.63	26.2	35.57	41.78	active
3.71	1.78	1.83	34.28	13.38	4.87	7.53	11.19	10.27	22.58	105.666	28.02	65.63	27.17	35.3	41.65	active
3.97	1.77	1.77	33.93	11.71	5.02	4.91	10.85	11.74	26.76	116.354	28.32	78.64	26.52	35.44	40.58	active
4.56	1.63	1.64	33.98	10.92	5.6	5.25	10.88	11.17	25.5	121.186	27.96	78.89	26.71	35.88	41.26	active
1.71	1.78	1.68	33.55	10.24	3.52	6.41	10.25	10.37	24.51	108.94	27.65	77.2	26.52	35.47	43.08	active
2.15	1.92	1.65	32.99	10.59	3.24	6.41	10.03	10.27	23.33	108.704	27.69	67.28	27.34	35.16	43.31	active
1.65	1.59	1.68	33.4	11.01	2.54	3.56	10.78	10.09	23.25	117.941	27.38	53.53	26.98	35.52	43.21	active
1.73	1.72	1.85	33.6	12.5	4.58	7.14	10.33	10.33	21.98	112.37	27.4	62.77	26.37	35.52	43.22	active
1.54	4.06	1.89	37.14	8.93	3.18	5.32	10.57	10.87	23.73	124.021	27.48	76.5	27.02	36.01	41.92	active
4.07	1.67	1.78	35.3	10.65	5.07	5.08	10.14	10.22	25.03	109.094	27.45	79.29	27.57	35.96	44.44	active
4.05	4.23	1.7	34.12	10.97	5.04	5.78	10.91	10.42	24.64	117.873	28.23	79.24	28.06	36.11	42.56	active
1.57	4.3	1.65	35.71	8.78	5.6	4.86	10.85	11.5	26.8	119.336	28.07	79.52	27.71	35.86	41.42	active
5.39	1.52	3.92	37.77	12.33	4.87	5.43	10.64	10.63	25.29	109.49	27.96	77.18	26.88	35.97	41.84	active
1.83	3.98	1.7	36.98	13.46	5.44	4.87	10.78	10.6	25.83	110.989	28.28	77.87	26.23	36.18	42.29	active
3.86	3.83	3.43	38.98	11.99	6.73	5.67	10.63	9.98	27.4	110.601	27.58	78.07	26.37	35.87	42.05	active
3.03	3.29	1.75	38.18	13.36	4.71	6.7	11.43	9.33	25.71	115.124	27.72	55.63	26.99	35.34	42.17	active
3.64	1.57	1.68	36.57	11.09	5.25	6.64	10.43	9.76	26.13	111.398	27.44	56.28	26.15	35.89	41.69	active
5.74	4.46	1.53	37.57	12.19	5.26	6.29	10.43	10.84	27.91	119.276	28.07	53.87	26.32	36.1	41.52	active
8.05	5.72	1.8	36.2	12.62	4.73	6.05	10.02	10.98	23.89	124.805	27.93	59.69	25.95	36.75	40.82	active
1.74	1.59	1.6	35.18	10.72	3.17	5.27	10.82	10.1	24.5	108.69	27.66	82.1	25.93	36.69	41.87	active
5.27	1.68	2.02	38.44	14.61	4.59	6.42	10.66	9.43	24.4	120.471	27.19	82.68	26.58	36.08	43.62	active
4.01	1.82	1.75	36.09	13.76	4.73	5.34	10.89	9.82	24.47	115.69	27.4	70.33	26.67	36.67	41.89	active
5.92	1.84	1.99	36.95	13.02	6.61	5	10.79	9.74	26	108.858	27.51	80.1	26.39	36.36	43.36	active
1.77	3.85	1.81	34.74	12.26	3.76	4.71	11.3	11.58	24.45	116.395	27.71	82	26.84	37.01	42.52	active
1.76	1.77	1.57	34.94	11.02	3.87	4.4	11.3	10.74	24.18	109.375	27.79	82.73	26.71	36.47	43.27	active
1.71	1.65	1.7	35.55	11.58	3.97	4.35	10.44	10.92	26.44	117.451	27.73	80.13	26.69	36.38	41.84	active
5.57	1.64	1.94	36.37	10.41	7.85	4.83	10.16	11.54	26.51	114.685	27.79	73.57	27.08	36.78	42.78	active
5.45	1.8	1.83	35.56	13.07	7.17	4.83	10.86	9.49	24.18	108.52	27.3	80.96	27.2	36.79	40.44	active
6.63	1.54	1.59	36.82	14.23	7.32	5.92	10.33	11	24.36	111.846	26.85	80.24	26.87	36.25	42.38	active
5.57	2.08	1.83	37.18	12.42	6.89	6.25	10.37	10.86	25.62	115.914	27.03	69.4	26.52	36.11	43.04	active
4.34	1.67	1.93	37.93	6.03	5	5.66	10.42	11.18	25.72	120.147	27.03	70.72	26.4	36.02	43.56	active
5.17	1.74	1.74	36.01	11.23	6.15	6.77	11.17	10.7	24.74	116.31	27.44	80.86	26.52	36.59	41.91	active
5.25	1.6	1.73	36.95	11.48	6.65	5.43	10.36	10.31	25.84	111.642	27.06	72.47	26.85	36.16	43.07	active
4.06	1.8	1.58	37.55	12.3	5.09	4.98	11.14	11.04	24.71	116.138	27.52	79.64	26.73	36.38	42.19	active
4.85	1.51	1.7	34.7	10.49	5.37	5.11	11.05	10.54	22.85	107.427	26.93	74.07	26.52	36.43	42.16	active
6.13	1.74	1.86	36.48	12.13	5.86	6.42	10.07	11.21	26.14	115.038	27.37	69.36	26.75	35.96	43.31	active
5.25	1.62	1.64	36.96	12.8	5.4	5.2	10.28	11.49	25.49	110.985	27.19	72.85	26.75	36	41.22	active
4.99	1.65	1.93	35.76	9.01	6.33	5.78	10.71	10.99	25.13	104.662	26.95	74.61	27.23	36.01	41.26	active
5.36	2	1.62	38.02	11.67	5.63	5.35	10.58	12.29	23.25	109.618	26.85	47.36	26.5	36.11	42.79	active
4.34	1.81	1.59	36.93	12.93	5.89	5.76	10.61	13.44	23.96	106.01	27.06	59.49	26.56	36.69	42.28	active
5.45	1.63	1.62	35.75	13.23	6.95	5.66	10.75	13.28	22.38	112.461	27.25	51.75	26.46	36.65	42.16	active
4.74	2.2	4.98	35.66	8.82	6.11	5.58	10.88	13.24	22.3	108.522	27.2	44.37	26.17	36.38	41.45	active
4.51	1.8	1.93	38.25	11.58	5.81	5.47	10.73	13.4	22.5	115.245	27.08	65.56	26.76	36.41	44.07	active
4.59	1.67	1.78	35.93	10.63	5.46	6.17	11.04	13.11	19.24	111.595	26.68	52.27	25.71	35.99	42.51	active
4.33	1.65	4.64	34.22	12.59	5.64	5.33	10.99	14.63	22.44	114.252	26.79	43.09	26.28	35.1	42.39	active
3.62	1.84	5.74	36.04	14.2	5.52	6.25	11.15	15.25	22.31	112.945	27.09	55.8	26.61	35	43.54	active
4.34	1.68	3.78	36.88	10	5.31	5.1	10.8	13.53	20.54	114.453	26.82	58.67	25.9	35.33	43.27	active
4.98	1.84	5.11	38	8.77	6.21	6.09	10.56	15.4	20.74	118.127	27.43	74.31	26.77	35.87	42.95	active
4.4	1.78	4.29	37.87	8.89	5.67	6.23	10.92	15.14	21.22	115.051	26.88	67.85	26.31	35.73	42.99	active
1.91	1.87	4.73	39.05	8.86	4.93	5.35	10.78	14.81	18.3	114.363	26.97	79.75	26.4	35.83	43.47	active
4.45	1.56	5.33	36.64	4.61	5.79	5.03	11.19	14.53	19.7	115.531	26.61	64.18	26.83	35.89	43.04	active
6.65	1.58	4.67	37.76	8.18	6.23	5.59	11.14	12.12	19.33	113.399	27.23	68.19	26.53	35.56	43.48	active
6.2	1.82	4.7	38.7	11.04	5.88	6.1	10.85	14.03	24.18	114.537	27.38	76.95	26.78	35.54	44.5	active
5.64	1.74	4.08	39.4	3.95	6.91	6.19	10.57	14.31	21.58	114.653	27.19	79.41	26.92	35.74	42.7	active
8.79	1.62	4.86	37.24	7.63	6.97	7.67	10.36	13.03	23.22	106.765	26.89	65.57	26.37	35.68	43.27	active
6.25	1.93	3.13	36.96	7.74	6.93	6.67	10.99	14.32	21.03	118.169	27.24	62.04	26.22	35.47	43.25	active
9.66	1.98	5.1	39.11	5.07	8.23	7.69	11.06	13.37	20.98	111.274	27.47	75.65	26.09	35.54	44.02	active
9.86	1.92	4.42	38.27	5.75	7.72	7.54	10.72	13.01	19.88	113.232	26.78	54.24	26.03	35.65	42.94	active
6.54	1.55	4.01	36.94	8	5.96	6.48	11.05	12.76	20.24	112.396	27.6	44.12	26.2	35.71	41.97	active
1.68	1.83	4.93	35.87	6.33	3.08	8.19	11.04	12.56	21.61	119.945	27.39	45.14	26.52	34.92	42.33	active
1.71	1.87	1.93	37.18	1.9	2.84	6.04	10.92	14.41	21.96	124.799	27.44	52.36	26.59	35.65	41.99	active
1.72	1.88	4.27	36.39	1.88	4.35	5.63	10.5	12.17	22.24	123.891	27.17	61.83	26.32	34.59	41.72	active
1.56	1.74	4.17	35.87	1.8	3.47	5.13	10.28	12.49	19.51	106.952	26.97	64.13	26.45	34.77	40.02	active
1.67	1.64	2.87	36.67	9.18	4.79	5.46	10.66	13.67	21.83	121.46	27.05	59.58	26.52	35.13	40.34	active
3.16	1.75	3.44	36.88	5.67	5.01	4.96	10.19	12.44	20.4	122.688	26.43	57.26	26.63	35.21	40.71	active
3.03	1.62	4.31	34.79	10.3	4.91	5.26	9.59	12.89	18.82	108.921	27.02	59.4	25.95	35.7	40.21	active
1.6	1.62	4.88	34.76	1.73	3.94	6.66	10.73	12.28	19.61	114.723	26.95	66.64	25.87	35.24	39.73	active
1.7	1.59	4.18	35.44	7.77	4.5	4.37	10.72	12.66	20.42	124.346	27.53	45.34	26.63	35.05	39.94	active
1.88	1.62	4.6	32.75	5.72	4.71	5.14	10.86	12.33	19.69	112.167	26.83	46.14	25.65	35.24	39.76	active
1.82	1.7	4.16	34.84	6.66	4.65	5.7	11.19	12.31	23.64	113.887	26.91	50.69	26.21	34.97	39.17	active
1.81	2.02	4.43	33.35	3.68	4.58	4.77	10.99	11.98	18.65	108.314	27.16	48.55	26.53	35.57	39.23	active
1.92	1.64	4.69	34.21	6.48	4.34	5.08	10.82	12.63	22.44	109.597	27.6	41.09	26.57	35.31	40.32	active
1.73	1.58	4.48	34.71	7.14	4.66	5.62	11.22	12.92	19.03	120.099	27.28	44.17	26.69	35.15	40.52	active
4.61	1.73	3.87	35.42	1.75	5.71	5.31	10.82	11.9	22.53	108.219	27.33	39.04	26.21	35.12	39.3	active
6.01	1.65	4.52	34.9	1.66	5.29	5.94	10.8	12.33	20.8	113.866	27.08	39.56	26.57	34.97	41.19	active
1.57	1.78	4.5	36.41	7.68	4.25	5.59	11.19	13.12	24.67	112.405	27	44.12	26.08	35.39	39.55	active
1.79	1.6	5.29	36.47	7.02	3.35	6.47	10.8	12.19	19.23	111.652	26.82	49.62	26.42	35.12	41.07	active
1.64	1.66	1.81	35.49	6.73	3.63	5.99	10.5	11.61	19.18	111.033	26.79	77.85	25.99	34.99	41.5	active
1.59	1.76	4.35	35.37	9.7	2.61	6.43	10.64	12.42	22.65	110.473	27.09	76.59	26.21	35.63	39.33	active
1.73	1.65	4.54	37.25	7.79	4.37	6.2	10.74	12.98	20.65	109.405	26.88	76.24	26.45	35.53	40.76	active
1.93	1.7	3.96	36.19	9.17	2.69	7.14	10.57	11.54	19.61	109.608	26.82	67.1	26.25	34.87	40.93	active
1.91	1.77	5.47	34.26	8.41	2.97	6.52	10.65	12.53	21.32	117.685	27.07	78.62	26.27	35.23	41.79	active
1.74	1.65	4.54	36.93	8.8	2.67	6.61	10.77	11.89	20.1	99.72	26.44	81.28	26.34	35.35	42.04	active
1.78	1.62	1.57	36.51	1.61	3.38	6.44	10.68	11.68	20.26	105.84	27.09	79.94	25.92	34.28	43.88	active
1.85	1.76	4.23	37.2	10.18	3.14	5.56	10.91	12.72	20.91	111.878	26.74	78.66	26.29	35.08	42.96	active
1.62	1.69	4.65	37.43	10.68	3.43	5.18	10.42	12.78	20.08	115.366	26.57	60.34	26.27	35.45	42.4	active
1.66	1.66	5.54	36.81	10.74	2.61	5.34	11.34	12.3	21.69	110.527	26.78	47.02	26.71	35.26	43.59	active
1.86	1.77	4.45	38.17	9.08	3.15	4.34	10.77	11.75	21.43	115.523	26.87	52.75	26.35	35.13	45.11	active
1.75	1.73	5.07	34.82	12.67	3.76	5.23	10.44	12.48	19.81	107.372	26.6	50.44	26.88	35.44	43.86	active
1.74	1.86	3.17	35.64	6.99	3.6	4.67	10.16	11.55	20.77	113.238	27.08	41.7	26.12	35.22	44.41	active
1.71	1.82	4.68	34.62	12.53	3.16	6.14	10.47	11.38	19.23	105.914	26.75	42.46	26.03	36.1	42.3	active
1.89	1.69	1.69	37.22	6.94	2.5	7.59	10.54	12.52	21.81	113.352	27.4	39.76	26.3	34.26	45.34	active
1.64	1.76	4.47	36.34	9	3.48	5.31	11.32	12.08	18.2	120.805	27.14	45.32	26.04	35.02	43.93	active
1.62	1.48	3.19	38.16	6.1	2.8	6.69	10.49	11.54	20.18	113.836	27.2	39.02	26.66	35.42	44.71	active
1.66	1.54	3.9	37.61	11.6	3.77	7.09	10.73	11.94	23.53	110.337	27.36	50.06	26.19	35.01	43.18	active
1.95	1.82	3.03	39.61	4.42	3.22	6.59	10.56	12.17	20.26	107.722	27.43	37.91	26.52	35.09	44.22	active
1.84	1.77	1.56	34.55	10.94	3.01	8.2	10.36	12.51	20.34	106.386	27.69	37.28	26.18	35.23	43.07	active
1.72	1.74	1.67	33.85	6.29	3.65	6.94	10.28	12.13	20.19	115.178	27.61	40.65	26.37	35.14	41.16	active
1.78	1.59	1.73	36.65	9.79	3.58	6.29	11.15	12.43	20.44	108.506	27.57	57.36	26.39	35.66	42.93	active
1.65	1.75	4.59	36.53	11.62	2.92	6.34	11.12	12.21	20.44	101.175	27.11	48.97	26.41	35.56	42.27	active
1.68	1.6	1.76	36.22	8.72	2.84	7.14	10.71	12.9	21.73	109.904	27.22	61.51	26.35	35.52	44.68	active
1.57	1.59	2.02	36.32	7.74	4.28	5.09	10.59	11.52	22.21	115.124	27.26	54.29	26.42	35.35	43.11	active
1.81	1.64	5.18	34.93	4.7	2.95	6.58	10.04	13.06	21.67	109.002	26.82	47.28	25.82	35.85	43.31	active
1.67	2.09	3.81	36.63	5.95	3.48	5.22	10.47	13.02	20.28	117.818	27.25	56.81	26.24	35.31	44.13	active
1.74	1.55	3.79	36.51	9.85	3.56	6.13	10.21	11.6	21.53	108.616	27.02	70.89	25.98	34.84	42.93	active
1.68	1.78	4.84	36.75	9.16	2.99	6.43	10.14	12.74	21.49	112.773	26.97	67.37	26.01	35.37	42.68	active
1.81	1.66	1.66	34.48	11.86	3.41	5.25	10.58	13.19	23.75	114.15	27.17	60.39	26.57	35.05	43.41	active
3.29	1.62	1.65	36.85	11.21	5.24	5.98	10.98	11.62	21.89	114.861	27.18	62.54	26.25	35.76	42.5	active
3.5	1.66	1.62	35.59	12.41	5.28	5.44	10.18	12.43	19.91	120.781	26.58	75.62	26.43	35.51	43.08	active
1.72	1.62	1.63	34.83	11.12	3.88	7.18	10.11	11.8	21.15	107.285	27.44	78.21	26.2	34.78	43.46	active
1.87	1.65	4.87	33.28	10.67	4.41	5.7	9.87	12.11	21.91	113.907	27.24	79.62	26.58	35.6	41.95	active
1.67	1.73	3.99	36.48	8.9	3.96	4.69	9.89	12.51	20.54	109.106	27.02	68.37	26.72	34.71	42.94	active
4.15	1.75	1.72	35.15	12.01	6.08	5.07	11.2	13.33	21.83	113.671	27.27	77.24	26.46	34.86	42.65	active
5.63	1.69	5.14	36.37	12.94	6.02	6.66	10.83	11.93	22.02	113.116	27.1	76.77	26.82	34.91	41.86	active
3.63	1.57	1.86	33.96	11.89	5.96	6.14	10.79	12.48	20.87	111.494	27.21	76.92	26.28	35.78	41.55	active
3.77	1.63	1.65	36.79	11.72	5.23	5.64	10.45	11.89	20.2	112.852	26.87	76.44	26.53	35.08	43.83	active
1.84	1.9	1.62	33.91	11.63	4.59	6.13	10.79	11.75	21.36	125.075	26.8	76.77	26.88	35.51	42.12	active
4.32	1.55	1.71	34.28	11.02	5.37	4.63	10.89	12.18	20.04	118.378	27.03	76.88	26.92	35.31	42.09	active
2.05	1.85	1.57	35.06	11.87	2.98	5.63	11.14	11.96	21.51	114.383	26.92	62.66	26.7	35.36	42.57	active
1.65	1.76	1.76	36.23	6.98	2.91	6.93	10.14	11.94	20.05	102.741	27.27	65.42	26.48	35.46	43.15	active
1.85	1.57	1.82	33.3	10.67	3.57	6.61	10.46	13.07	20.51	108.054	26.91	68.26	26.87	35.73	43.33	active
1.66	1.72	1.61	35.95	11.17	3.14	6.3	9.64	12.55	20.36	107.554	26.31	76.61	26.92	35.52	44.37	active
1.91	1.66	1.72	32.99	7.5	4.2	6.97	10.98	12.92	20.34	111.562	26.79	76.24	26.57	35.48	43.61	active
1.98	1.56	1.8	32.65	9.35	3.98	4.95	10.69	12.63	21.65	119.873	27.71	77.25	26.65	35.03	43.36	active
4.18	1.61	1.64	35.99	8.08	4.86	6.18	10.82	13.22	19.86	113.986	27.3	61.78	26.58	35.96	42.6	active
4.23	1.75	4.62	34.94	11.17	4.61	6.19	10.41	11.67	21.35	112.68	27.41	67.04	26.82	35.28	43.41	active
4.26	1.81	3.6	33.43	9.52	5.18	4.37	10.32	12.72	22.02	118.112	27.3	56.21	26.65	35.85	42.61	active
8.05	1.58	4.36	38.1	11.85	6.51	5.35	10.29	13.44	23.4	130.365	27.62	76.61	26.24	35.64	42.96	active
6.88	1.75	3.98	34.75	9.62	5.68	6.03	10.37	13.5	24.71	122.925	28.58	72.84	26.52	35.77	41.85	active
7.53	1.73	3.76	34.54	9.47	6.06	4.81	10.52	12.87	26.14	130.518	28.09	74.47	26.39	36.48	41.68	active
3.09	1.65	4.7	31.76	6.13	5.45	4.1	10.69	12.98	23.69	132.713	27.7	71.01	26.78	35.79	41.22	active
5.36	1.62	4.61	33.71	7.19	6.21	6.01	10.41	12.45	23.67	121.33	28.09	78.6	26.69	35.11	43.22	active
5.98	1.61	5.01	33.09	7.15	6.1	3.94	9.86	12.99	23.84	124.367	27.61	77.29	26.51	35.93	42.53	active
7.77	3.72	3.49	32.12	6.68	6.8	5.15	10.28	12.16	25.03	122.674	28.11	75.75	26.17	35.59	41.4	active
4.37	3.94	4.88	30.44	10.58	7.73	5.33	10.64	11.95	23.09	113.061	28.03	77.42	26.29	35.47	40.96	active
3.6	1.76	4.15	34.51	4.96	7.57	5.86	10.3	11.97	21.49	119.663	27.24	63.77	26.38	35.64	42.14	active
3.37	3.12	1.63	33.5	9.76	4.96	5.12	10.79	11.79	21.97	109.451	27.12	75.91	26.81	35.56	42.48	active
3.25	1.58	1.7	32.53	6.69	4.85	5.63	11.02	12.04	22.44	114.789	27.74	75.97	26.36	35.7	42.46	active
2.7	1.69	1.57	34.66	8.55	3.98	5.8	10.8	12.36	19.41	112.938	26.98	76.24	25.87	35.31	41.91	active
1.66	1.69	1.76	32.89	5.87	3.67	5.72	10.56	13.19	22.48	116.558	27.4	72.55	26.21	35.4	40.49	active
1.88	3.77	1.85	35.38	12.23	5.52	4.8	11.24	12.2	21.26	112.612	27.02	76.27	25.89	35.37	41.95	active
7.14	1.84	1.92	32.59	5.21	6.42	6.41	11	12.53	24.59	108.347	27.58	62.86	26.25	35.21	41.24	active
1.6	1.72	1.73	32.5	6.24	3.54	5.33	10.95	12	21.55	110.195	27.31	66.83	26.78	35	42.81	active
1.82	1.72	1.55	35.04	3.87	4.6	5.04	11.24	12.86	21.44	110.064	27.08	76.61	25.96	35	41.09	active
5.48	1.7	1.76	35.8	7	5.9	4.62	11.04	12.27	23.69	114.05	27.63	77.49	26.08	34.99	41.74	active
5.6	4.48	1.72	34.25	9.67	5.48	6.13	11.35	11.94	22.83	121.766	27.86	78.11	26.39	34.95	41.97	active
6.46	1.61	1.77	34.51	9.55	5.5	5.22	10.53	12.99	20.83	116.072	27.17	76.08	26.41	35.71	42.18	active
3.88	1.71	5.16	33.89	6.72	4.95	5.11	11.01	12.48	20.58	115.216	27.07	77.05	26.85	35.35	41.78	active
1.71	1.84	5.67	33.43	13.59	4.49	4.95	11.2	13.32	21	114.251	27.48	76.95	26.05	35.46	42.16	active
3.65	1.68	3.77	30.82	7.19	4.89	5.23	10.96	11.95	18.67	111.716	26.95	77.51	26.93	35.41	41.42	active
4.85	1.73	1.5	34.37	12.7	5.22	5.75	11.23	11.91	18.76	115.064	27.29	77.84	27	35.76	42.02	active
1.61	1.89	1.57	34.73	13.89	3.49	6.36	11.6	12.19	19.14	128.355	27.11	75.81	26.34	34.46	42.3	active
1.62	1.65	1.72	32.03	8.24	3.81	4.9	10.52	12.15	21.44	119.312	27.49	76.62	26.3	35	42.17	active
1.56	1.71	1.75	35.12	6.84	3.46	5.3	10.78	12.05	17.46	113.856	27.28	68.09	26.58	35.14	42.97	active
4.65	1.56	1.68	35.95	3.64	5.34	5.12	11.38	11.99	21	114.786	27.2	76.52	25.92	35.05	43.05	active
3.63	1.59	1.57	35.11	1.69	5.32	5.14	10.51	12.47	23.8	115.574	27.54	76.73	26.05	35.36	42.48	active
1.66	1.62	1.74	36.19	1.73	3.36	6.02	10.26	11.7	20.21	108.141	27.25	66.4	26.35	35.26	43.59	active
1.65	3.5	1.82	35.7	3.91	3.73	5.49	10.15	11.54	19.96	116.37	27.48	60.96	26.28	34.98	42.09	active
1.56	1.77	1.62	34.04	8.62	2.61	5.41	10.4	12.96	19.65	109.358	26.71	60.8	26.53	35.38	43.83	active
1.59	1.62	1.64	37.39	4.29	2.48	4.91	10.45	11.23	20.7	112.225	26.7	66.85	26.23	36.01	43.87	active
1.57	1.58	1.92	35.09	1.75	3.04	5.44	10.68	12.59	18.61	112.747	26.74	69.67	26.67	35.47	42.55	active
1.57	1.63	1.73	35.04	8.79	2.65	6.32	10.17	11.57	17.51	110.937	26.79	75.64	26.38	35.27	43.23	active
1.67	1.76	1.64	36.95	9.34	2.91	6.14	10.49	12.66	22.07	113.404	27.13	76.85	26.33	35.3	42.02	active
1.62	1.55	1.63	33.79	9.19	2.49	5.26	10.27	12.41	16.78	109.189	27.3	75.76	26.44	35.04	42.45	active
1.65	1.52	1.61	35.14	8.67	2.92	4.84	10.63	11.31	19.26	118.769	27.67	76.62	26.16	35.04	44.05	active
1.65	1.52	1.67	37.06	6.93	3.62	4.72	10.72	13.34	15.22	110.188	27.44	70.95	26.12	34.82	43.13	active
1.83	1.64	1.8	36.3	5.91	2.6	6.43	11.1	12.56	16.44	109.072	27.22	52.82	26.2	35	42.53	active
1.97	1.68	1.64	34.87	4.66	3.62	6.51	10.93	12.43	17.35	110.144	27.45	56.12	26.33	35.38	42.86	active
1.97	1.82	1.59	36.7	1.72	2.58	7.78	10.24	11.67	16.17	101.451	27.57	50.26	25.95	34.35	42.89	active
1.89	1.62	1.71	35.92	1.66	3.06	7.4	10.88	11.54	16.13	105.801	27.11	71.39	26.34	35.25	42.97	active
1.63	1.64	3.57	37.55	1.83	3.34	7.85	10.77	11.81	15.63	94.971	27.08	74.33	25.8	35.25	41.5	active
1.74	1.68	1.64	37.21	3.79	2.98	5.72	10.86	11.55	15.72	114.105	27.2	70.43	26.51	35.06	43.46	active
1.74	1.6	5.39	36.82	7.93	3.25	5.11	11.08	12.58	20.53	110.705	27.08	80.3	26.25	34.85	41.46	active
1.92	1.69	1.61	37.24	1.83	3.54	6.48	11.7	12.17	16.45	109.981	27.52	81.6	26.23	35.62	41.3	active
1.67	1.82	4.31	35.47	1.93	2.84	6.76	11.11	9.74	20.3	104.023	27.71	81.68	25.62	35.19	40.97	active
1.67	1.81	1.76	35.97	1.69	2.74	7.52	10.4	10.95	19.98	99.921	27.69	82.41	26.21	35.23	41.53	active
1.74	1.76	3.94	35.7	6.75	2.78	6.59	10.82	13.1	22.12	108.975	27.84	80.15	26.12	34.71	41.38	active
1.72	1.61	4.15	35.88	11.15	3.29	7.08	10.52	13.05	21.5	104.249	27.18	77.95	26.14	35.28	42.95	active
1.75	1.65	1.68	37.19	8.29	3.04	5.48	10.77	11.32	22.06	113.426	27.51	78.99	26.33	35.47	44.14	active
1.72	1.68	3.69	36.57	4.49	2.74	6.19	10.58	11.4	20.17	107.044	27.36	80.22	26.71	35.49	42.85	active
1.88	2.75	1.47	36.08	14.02	3.3	6.85	10.89	13.16	17.99	105.506	27.56	79.22	25.76	35.63	41.23	active
1.9	2.02	1.7	33.2	9.23	4.1	5.91	10.85	11.7	18.87	113.16	27.26	79.22	26.12	35.37	41.65	active
1.92	1.8	1.91	36.03	4.47	3.51	6.57	11.06	12.96	20.08	101.571	27.41	81.17	25.97	35.26	42.75	active
1.55	1.57	1.75	33.91	8.5	2.85	6.4	10.56	11.89	20.73	107.875	27.02	78.04	26.08	35.03	42.77	active
1.76	1.78	1.8	35.75	1.88	3.87	6.94	10.12	13.08	19.14	99.479	27.56	80.29	26.03	34.41	42.67	active
1.86	1.52	4.18	32.99	4.44	3.43	6.1	10.44	12.27	20.66	112.013	27.77	81.42	25.75	35.38	41.88	active
1.67	1.73	1.7	36.21	1.88	3.66	6.27	10.87	12.52	22.21	105.043	27.45	79.59	26.14	35.56	42.16	active
2.07	1.5	1.77	32.75	5.34	2.94	5.18	10.29	12.77	18.85	116.615	27.45	79.19	25.88	35.34	42.76	active
1.67	1.61	1.81	35.36	7.83	3.01	6.24	9.93	12.55	22.19	108.86	27.85	80.77	25.79	34.75	43.57	active
1.76	1.94	1.63	37.69	5.72	3.44	4.81	10.42	12.32	19.63	109.996	27.27	80.93	26.54	35.24	43.79	active
1.7	1.53	3.52	34.38	4.11	2.62	5.91	11.67	13.5	19.51	104.7	26.92	76.91	26.32	36.47	42.26	active
1.7	1.51	1.77	36.88	7.35	2.54	6.55	11.18	12.27	17.55	110.348	26.93	80.4	26.03	35.27	43.02	active
1.68	1.51	1.69	37.69	6.89	2.93	5.12	10.92	14.86	21.17	106.237	27.7	80.01	25.88	35.32	43.74	active
1.56	1.65	1.59	35.07	5.84	2.67	5.54	9.76	15.38	20.56	105.67	27.22	77.65	26.13	35.84	43.88	active
1.66	1.67	1.7	35.46	1.67	2.98	4.78	10.45	14.26	21.8	108.78	27.3	68.01	26.38	35.39	41.79	active
1.7	1.8	1.74	34.46	1.84	3.06	4.45	10.66	11.93	21.23	116.85	27.67	78.41	26.26	34.82	42.5	active
1.52	1.81	1.73	35.78	6.16	3.16	5.93	9.88	12.81	20.38	98.92	27.46	81.08	26.66	35.45	43.16	active
1.6	3.89	1.63	33.57	3.94	4.1	5.81	10.62	11.94	21.06	101.233	27.2	75.44	27.16	35.1	40.78	active
1.73	5.82	1.71	32.89	1.81	4.43	4.72	10.9	12.57	20.75	111.778	28.17	63.59	28.04	35.47	43.99	active
1.65	3.68	1.6	30.78	3.71	3.8	5.07	10.34	13.91	22.05	111.235	28.49	75.42	27.18	34.99	40.83	active
1.83	3.9	1.8	32.23	9.13	4.75	4.25	10.71	12.61	24.4	117.044	28.4	62.67	26.72	34.24	42.33	active
2.25	1.93	1.66	31.13	8.29	3.95	3.88	10.83	13.17	23.62	118.152	28.13	58.93	27.23	35.03	42.84	active
2.01	1.71	1.65	32.94	5.7	4.01	4.39	11.32	12.64	20.71	116.168	28.04	66.35	27.08	35	42.97	active
1.7	1.56	1.74	32.28	9.06	5.57	5.25	10.54	13.26	20.62	107.656	28.17	54.28	27.08	34.9	43.28	active
1.67	3.34	1.75	34.58	11.05	4.47	5.86	10.36	15.52	20.94	118.479	27.43	62.13	27.03	35.37	44.45	active
1.8	3.98	3.7	31.36	10.52	4.67	5.87	11	13.72	21.7	117.217	27.42	70.74	27.24	34.99	42.48	active
1.89	4.26	1.68	30.97	10.86	3.67	5.14	11.2	13.63	21.52	115.688	28	80.58	27.09	34.89	44.39	active
1.7	3.68	3.39	32.26	12.02	4.76	5.76	10.68	13.16	21.55	112.812	27.28	79.57	28.16	35.43	43.34	active
1.79	4.35	4.84	31.32	7.54	4.58	4.06	10.87	14.42	22.49	111.084	27.85	83.83	28.62	35.03	41.93	active
4.38	3.93	1.71	32.79	9.57	5.48	5.26	10.92	12.77	19.64	108.987	28.26	76.09	26.93	35.54	41.39	active
1.77	4.18	1.58	31.49	10.57	4.13	4.35	10.53	13.54	19.49	111.43	28.36	63.89	27.63	35.42	42.46	active
1.85	4.92	4.24	30.57	7.6	4.68	4.67	10.89	13.23	17.77	112.628	28.31	82.86	27.06	35	40.96	active
1.61	3.7	1.6	30.63	8.14	4.47	6.55	11	15.13	21.81	115.401	28.12	81.84	26.97	35.35	41.41	active
1.8	4.5	1.64	28.59	7.98	4.57	4.41	10.92	13.82	20.22	105.966	27.97	81	27.36	34.75	40.91	active
1.74	3.74	1.62	27.3	2.18	4.53	4.71	11.05	13.46	19.98	115.785	28.2	75.07	27.8	35.18	40.21	active
1.75	4.55	4.18	29.34	1.64	4.49	5.72	11.03	12.32	20.99	114.65	27.72	80.63	27.38	35.63	43.03	active
1.85	5.36	1.73	30.93	1.78	4.29	5.63	10.68	14.93	23.08	118.487	28.07	80.66	27.35	35.08	43.45	active
1.79	3.62	1.66	29.98	1.74	4.83	5.14	10.67	14.62	20.21	112.204	28.46	82.67	27.46	34.87	43.39	active
1.67	6.15	1.61	33.33	1.62	4.71	4.64	10.86	13.64	22.75	113.218	27.78	76.53	27.7	34.65	43.73	active
1.86	4.95	1.65	31.44	1.7	4	4.95	10.99	16.54	23.99	117.448	28.65	78.15	27.26	34.92	42.56	active
1.57	4.68	1.75	30.99	4.2	4.95	4.44	10.71	15.8	24.46	106.12	28.28	80.61	27.34	35.44	41.73	active
1.91	4.11	1.71	31.54	1.62	3.48	5.32	10.81	14.26	24.9	112.25	28.73	81.98	27	34.4	40.1	active
1.76	4.48	1.79	33.76	1.73	5.65	5.78	10.33	13.37	22.07	106.645	28.52	66.73	26.69	34.41	42.89	active
1.7	3.59	2.26	33	1.74	3.94	5.43	10.46	14.31	22.37	119.892	27.71	64.96	26.66	35.49	43.57	active
4.28	1.58	1.88	33.89	4.13	5.08	6.07	10.26	13.84	24.13	118.469	27.81	56.81	26.58	35.53	45.56	active
4.15	4.55	1.85	35.05	1.7	5.31	5.35	10.62	11.64	21.59	112.671	28.22	65.59	27.48	34.43	44.83	active
3.66	5.01	1.66	34.99	1.79	5.66	5.02	10.55	15.18	23.81	117.078	28.24	62.55	26.85	34.68	43.61	active
2.31	3.85	3.68	33.7	1.68	3.7	5.16	10.47	14.17	22.93	114.718	28.04	63.98	26.74	34.8	43.18	active
1.66	4.3	1.77	33.82	8.83	4.19	5.45	10.31	12.36	20.51	115.527	28.05	65.73	26.83	35.23	42.64	active
1.76	3.63	1.53	32.09	4.65	5.23	5.07	10.72	12.69	22.67	118.819	28.53	59.91	26.95	35.03	42.29	active
1.66	3.65	1.63	34.84	1.8	4.71	7.26	10.61	11.89	21.03	103.253	27.98	43.41	28.02	34.68	44.64	active
1.66	3.15	1.63	35.06	1.72	3.17	5.83	10.94	11.6	21.31	106.12	27.72	49.02	27.79	34.48	44.42	active
1.73	1.78	1.9	34.58	1.75	4	4.8	11.05	13.18	21.7	114.645	27.37	47.71	27.18	34.98	44.88	active
1.68	1.69	1.66	29.23	1.79	3.64	4.94	10.39	14.59	22.58	110.643	28.11	68.84	27.66	34.9	41.48	active
1.83	3.95	1.72	29.91	1.82	4.94	4.33	10.43	12.15	21.76	110.322	27.47	50.93	28	34.39	41.23	active
2.13	4.15	1.72	32.52	1.82	4.67	6.03	10.31	12.4	22.84	115.477	27.27	51.17	27.66	35.33	42.7	active
1.62	4.26	3.87	33.67	1.67	5.59	4.68	10.58	12.93	20.87	112.384	27.81	65.82	27.83	34.99	43.58	active
3.98	4.01	1.78	29.99	1.87	5.54	5.13	10.95	13.01	22.88	114.478	27.94	59.32	27.54	35.66	42.92	active
1.73	1.96	1.78	32.66	4.61	6.19	5.67	10.05	13.32	23.51	114.247	27.45	50.94	27.93	35.89	42.81	active
4.43	4.26	1.67	34.4	9.77	5.72	3.94	9.92	13.63	23.72	114.628	28.15	40.26	27.33	35.34	44.12	active
3.91	1.57	1.74	30.18	8.61	5.2	6.11	10.44	14.06	22.95	117.472	27.39	46.83	28.46	35.83	42.09	active
1.86	5.15	1.95	30.38	10.68	4.65	5.79	9.56	12.95	20.98	115.478	26.83	50.68	27.68	35.84	43.44	active
1.62	1.84	1.6	30.63	6.19	5.05	6.46	10.32	15.48	24.09	118.826	27.53	61.59	27.69	36.04	42.79	active
1.53	4.31	6.04	32.65	9.55	4.95	4.38	11.09	13	21.07	108.778	27.19	73.59	27.85	35.5	44.83	active
5.12	1.68	5.75	32.97	10.74	7.16	4.78	11.2	13.43	20.55	104.792	27.23	78	28.47	35.65	45	active
1.72	3.13	3.61	33.58	7.77	5.03	6.28	10.55	14.31	20.43	109.488	26.96	53.83	28.25	35.32	45.25	active
1.85	3.72	1.63	33.6	7.29	4.99	5.24	10.74	12.92	18.77	109.014	27.11	55.23	28.13	35.27	44.95	active
1.65	3.62	3.58	32.36	13.3	4.92	5.73	10.81	13.17	20.08	107.546	26.88	64.13	28.38	34.82	44.59	active
1.7	3.83	1.84	31.61	14.54	4.55	6.14	10.69	15.35	18.8	107.081	27.08	69.46	27.8	36.26	43.31	active
1.79	3.52	1.81	28.93	15.35	5.54	5.13	10.35	19.48	21.85	107.528	26.95	81.31	28.06	37.32	42.34	active
1.79	3.97	1.62	31.9	12.95	5.12	6.17	10.7	15.87	22.49	113.948	27.1	82.54	28.76	35.43	43.6	active
3.57	5.4	1.68	32.32	14.47	5.65	4.74	10.46	14.03	21.97	116.155	27.86	66.26	27.94	35.46	44.22	active
1.87	3.89	1.57	31.53	10.47	4.66	3.88	10.4	17.42	21.2	113.51	27.85	70.72	28.33	35.67	44.48	active
1.85	2.91	1.66	27.75	14.12	4.7	5.1	10.34	13.12	18.97	114.837	27.19	65.19	27.86	35.65	41.68	active
1.7	3.95	1.83	28.82	13.94	4.46	4.29	10.67	17.47	21.18	114.169	28.08	63.55	28.02	35.68	43.11	active
1.58	3.09	1.65	29.77	15.83	4.68	3.72	10.53	16.26	23.07	109.105	27.4	47.29	27.27	35.47	43.76	active
2	1.74	1.68	28.25	15.13	4.39	7.15	9.96	13.42	19.16	103.511	27.15	40.35	27.77	35.87	41.33	active
1.65	1.52	1.53	28.43	15.04	4.08	4.01	11.05	11.98	17.19	104.779	27.64	36.12	27.56	35.73	42.18	active
1.89	3.36	1.62	29.16	16.16	4.99	6.47	10.93	13.67	21.77	117.953	28.13	35.1	27.52	35.21	43.06	active
4.11	1.66	1.8	29	14.77	8.93	6.44	10.95	19.89	22.64	101.496	27.5	37.22	28.09	35.46	42.33	active
1.78	1.64	1.5	28.2	13.05	6.5	6.14	11.12	13	21.17	112.246	27.19	37.16	27.66	35.28	41.77	active
3.53	3.53	1.8	29.71	13.4	5.83	6.89	10.64	13.2	18.06	113.73	26.97	38.68	28.23	35.28	42.82	active
2.46	4.12	1.61	27.61	14.77	5.41	5.93	10.67	13.23	18.6	107.941	27.2	39.89	28.22	35.62	43.64	active
1.9	4.37	1.81	30.58	15.36	4.9	6.18	10.56	14.54	21.03	109.402	27.23	39.66	27.9	35.9	44.26	active
1.6	1.91	1.71	28.14	17.48	4.57	5.48	10.62	17.52	22.82	108.659	27.02	42.3	28.04	35.29	42.99	active
1.59	1.7	1.93	28.15	17.17	3.75	4.79	9.76	13.82	19.58	115.324	26.56	57.47	27.42	35.5	43.69	active
1.74	1.62	1.77	30.51	15.74	3.49	5.27	10.31	13.38	19.48	120.635	27.3	57.94	27.35	35.99	44.1	active
1.96	1.74	1.88	29.99	14.62	3.55	6.36	10.58	14.25	18.68	112.453	26.71	69.93	27.85	35.25	44.05	active
1.83	1.83	1.8	31.04	16.8	3.59	6.22	10.47	13.71	20.48	110.101	26.64	72.3	27.66	34.99	43.66	active
1.76	2.46	1.64	31.92	15.25	3.9	4.69	10.89	14.19	20.31	115.541	27.06	82.31	27.7	35.07	42.5	active
1.58	3.55	1.59	29.48	17.75	3.71	7.45	10.48	15.54	20.28	107.263	27.29	81.71	27.3	36.26	42.5	active
1.74	1.88	1.72	29.6	16.7	3.68	7.2	10.1	13.36	23	108.98	26.87	64.39	27.44	35.7	42.78	active
1.83	4.28	1.58	30.83	17.41	4.93	7.32	10.31	16.28	26.93	110.12	27.39	73.13	27.18	35.49	43.95	active
1.66	3.41	1.66	30.12	14.76	3.68	6.8	10.7	15.13	24.81	116.177	27.56	75.44	27.72	35.66	43.72	active
1.89	1.72	1.63	29.3	14.63	3.11	6.78	10.21	15.87	24.16	103.07	27.5	69.7	27.31	35.78	44.4	active
1.76	1.92	1.97	34.53	11.26	4.18	5.12	10.99	14	23.89	118.588	26.42	71.59	26.88	35.9	44.29	active
1.76	2.13	1.71	30.63	16.15	3.07	5.75	10.14	13.9	22.8	119.409	27.74	82.89	27.68	35.29	43.04	active
1.71	1.71	1.56	30.56	16.59	2.71	6.05	10.62	17.28	22.12	115.104	26.73	79.88	27.45	35.76	43.35	active
1.66	1.81	1.55	29.74	14.85	3.25	5.51	10.52	13.28	21.07	118.183	27.1	75.68	27.91	35.44	43.49	active
1.74	1.64	1.67	29.47	15.51	2.84	6.65	10.51	13.11	21.15	115.96	27.12	53.14	26.81	35.56	41.89	active
1.65	1.96	1.61	31.42	13.16	3.19	6.27	10.19	13.77	22.49	112.265	27.51	46.72	26.8	35.77	43.5	active
1.67	1.99	1.66	36.74	15.37	4	4.09	10.22	14.77	24.63	117.16	26.95	60.01	27.78	35.67	44.41	active
2	1.71	1.72	30.78	15.2	3.91	3.97	10.82	15.75	24.69	120.192	27.27	58.29	27.68	35.99	43.56	active
1.78	4.38	1.72	30.19	13.59	3.46	4.73	11.3	16.55	24.06	120.097	27.85	53.5	27.81	35.37	43.44	active
1.84	3.6	1.78	34.11	17.13	4.43	4.69	10.45	15.04	23.83	116.062	27.43	74.97	27.66	35.47	44.09	active
2.36	4.05	3.22	31.47	11.11	4.68	5.01	11.01	15.37	24.71	112.01	28.16	78.69	27.76	35.71	43.28	active
1.84	4.33	6.17	34.31	13.31	4.28	5.51	10.74	14.92	23.26	118.881	27.56	78.3	27.09	35.43	43.18	active
1.67	3.96	2.35	29.99	14.19	5.17	4.65	10.66	17.35	25.76	108.513	27.71	79.9	27.15	35.89	42.56	active
2.04	1.75	1.84	29.88	14.8	5.88	4.61	10.62	16.6	25.74	117.687	28.23	82.07	27.32	35.76	41.47	active
2.33	3.92	1.7	32.99	15.07	4.39	5.42	10.75	14.61	21.98	112.654	28.16	80.68	27.37	35.55	42.65	active
2	1.94	1.75	27.68	15.05	4.21	5.09	10.72	14.11	22.46	108.36	27.66	87.65	28.39	35.64	41.5	active
1.74	3.72	1.71	28.35	15.36	3.15	5.84	11.05	13.11	21.89	110.334	27.86	82.71	27.38	35.57	41.94	active
2.07	3.52	1.74	32.02	17.61	4.62	5.77	11.11	15.99	24.71	110.062	27.4	81.72	27.21	36.66	42.88	active
1.69	3.92	1.95	25.73	13.66	4.13	4.94	10.93	14.95	24.66	114.529	27.8	79.41	27.15	35.43	41.53	active
2.15	3.14	1.62	30.52	5.43	4.03	5.52	10.23	15.83	24.62	110.225	26.94	82.18	27.32	35.86	41.54	active
1.98	6.17	1.81	32.35	6.95	4.42	4.81	10.83	14.86	23.22	116.802	27.55	80.95	27.14	35.01	44.05	active
1.64	3.77	1.85	29.75	1.58	3.87	5.42	10.05	14.98	24.46	115.625	27.44	80.92	27.65	35.73	43.1	active
1.77	3.96	1.77	30.38	1.59	4.4	4.62	10.57	15.74	24.42	120.549	27.53	82.6	28.12	35.32	43.34	active
1.65	4.37	1.83	31.32	4.88	3.78	4.59	10.54	15.57	24.31	117.221	27.09	80.43	27.46	35.5	42.87	active
1.79	4.4	1.72	32.24	1.63	4.64	5.38	10.7	14.78	23.47	123.375	27.65	81.83	27.23	34.61	43.39	active
1.66	3.77	1.66	31.48	8.74	4.82	5.62	10.85	14.55	24.61	111.733	28.17	78.14	27.5	35.3	43.35	active
1.73	3.14	5.29	29.75	7.11	5.08	5.73	10.47	15.07	24.8	117.223	27.68	80.52	27.59	35.36	42.26	active
1.73	3.34	4.75	29.73	5.1	4.54	5.03	10.44	14.19	22.45	120.643	27.6	76.93	27.47	35.36	42.69	active
1.97	3.83	7.33	28.62	11.48	3.99	5.18	11.26	17.64	23.66	112.555	27.78	72.84	27.71	35.78	42.19	active
1.86	3.69	7.77	31.71	5.65	4.05	4.8	10.63	15.92	24.57	119.359	27.49	69.95	26.92	34.88	42.47	active
1.83	3.81	6.69	28.99	14.34	3.62	5.2	11.11	14.89	24	113.841	27.43	81.06	26.97	35.14	42.6	active
1.76	4.3	3.75	27.96	11.15	3.75	5.82	10.62	12.14	20.5	116.213	26.91	77.34	27.55	35.92	42.62	active
1.92	6.43	4.53	27.41	13.17	5.38	5.47	10.85	12.7	23.39	113.17	27.08	80.88	27.02	36.06	42.04	active
1.76	4.91	1.61	26.6	11.04	4.17	4.89	10.94	13.68	25.56	116.332	27.78	80.66	27.58	35.44	41.56	active
1.91	3.8	1.66	28.16	11.71	4.45	5.05	10.41	17.12	25.52	111.191	27.96	70.79	28.01	36.05	43.1	active
2.14	3.7	3.14	28.45	5.83	4.25	4.2	10.34	15.69	24.38	109.333	27.36	63.15	28.1	35.14	43.61	active
1.58	5.59	1.76	33.3	11.11	4.76	4.03	11	16.47	27.35	119.385	28.31	66.16	26.89	35.06	43	active
1.7	5.01	3.41	31.44	11.62	5.18	4.54	9.78	13.01	22.28	121.289	27.35	70.41	27.43	35.58	43.5	active
2.11	4.21	1.59	29.48	6.68	4.42	4.43	10.73	11.26	21.19	117.469	27.78	70.75	27.73	35.72	43.01	active
1.74	5.04	3.69	28.89	5.38	5.53	5.11	10.49	8.86	18.08	114.929	28.24	82.46	27.44	35.42	41.89	active
1.79	4.13	4.47	30.02	1.61	4.46	4.65	10.95	15.94	22.34	112.361	27.98	78.92	27.53	36.25	43.53	active
1.88	3.93	7.09	28.52	1.59	4.16	5.34	11.79	10.85	19.92	116.123	27.88	74.1	27.68	35.22	42.6	active
1.64	3.36	3.65	27.83	6.6	4.89	5.96	10.48	13.1	22.91	119.123	28.41	73.06	27.66	35.27	42.6	active
1.78	3.94	4.13	30.01	1.73	5.99	6.09	10.91	13.27	22.76	114.32	27.64	66.27	27.23	35.43	42.25	active
1.96	4.22	5.68	28.62	3.35	4.34	6.25	10.27	12.08	23.58	104.443	27.62	81.05	27.06	36.25	42.09	active
1.84	3.93	1.72	25.83	1.74	4.93	6.19	10.36	9.96	20.91	116.701	27.86	72.8	27.82	35.93	40.79	active
1.64	4.24	5.66	22.88	7.06	5.11	6.63	10.85	11.92	19.8	116.285	27.61	76.37	28.39	36.1	40.97	active
1.7	5.42	5.27	27.06	17.62	3.93	3.36	10.98	13.14	20.72	113.238	27.14	80.9	27.41	35.41	42.35	active
1.92	3.55	3.78	27.42	1.8	4.25	6.79	10.72	12.57	20.27	112.833	27.79	81.28	27.58	35.34	42.81	active
1.68	3.73	1.66	24.95	1.97	3.89	5.97	10.9	11.77	18.02	111.075	27.55	78.61	27.85	35.69	40.53	active
2.19	4.28	5.3	27.33	1.67	4.76	6.14	10.87	15.57	23.22	120.986	28.04	79.71	27.65	35.64	42.99	active
1.8	3.56	1.84	28.83	1.68	3.94	5.1	10.65	15.9	24.93	120.295	27.94	68.85	26.97	36.3	40.74	active
2.1	3.84	1.66	29.08	5.4	4.26	5.65	10.81	17.32	27.53	117.981	27.97	74.94	26.86	35.76	41.49	active
1.74	3.79	1.96	29.34	5.32	4.84	5.36	10.85	15.76	22.21	109.056	27.97	64.87	27.4	35.53	40.57	active
1.98	3.51	1.92	28.22	7.94	4.34	6.42	10.72	18.69	22.15	113.36	27.49	80.07	27.8	35.61	41.01	active
1.69	4.38	1.81	28.61	1.75	4.64	6.04	10.31	19.75	25.48	116.248	27.88	77.88	27.31	36.5	38.93	active
1.79	3.2	1.63	31.18	1.65	4.27	5.9	10.87	19.29	21.92	114.73	27.01	77.13	26.9	36.14	40.21	active
1.75	3.59	1.95	25.85	1.84	4.25	5.7	11.15	18.11	23.05	110.38	28.24	80.83	27.56	35.92	38.8	active
4.11	4.26	1.66	29.43	1.58	4.07	4.39	10.44	17.01	23.07	110.601	28.04	82.69	27.35	36.26	39.66	active
2.06	3.55	1.66	33.21	3.97	3.49	5.12	10.87	18.06	24.06	118.048	27.69	84.43	26.95	36.24	39.72	active
1.76	3.92	1.65	31.52	1.64	4.32	5.09	10.48	17.01	21.08	113.36	27.83	83.1	27.62	35.93	38.13	active
2.23	4.31	1.87	33.37	1.61	4.81	4.97	11.06	17.69	22.48	119.236	27.88	81.48	27.42	35.5	37.27	active
1.68	6.28	4.84	34.35	2.12	5.56	5.27	11.03	16.49	21.03	119.829	27.94	81.49	27	34.94	39.87	active
1.55	5.09	5.45	27.89	1.76	4.74	5.48	10.89	18.59	21.96	114.98	27.76	80.42	27.25	36.02	35.97	active
1.62	3.98	5.64	32.15	5.85	4.37	5.1	11.85	18.11	23.01	116.036	27.81	66.14	27.24	35.76	37.87	active
1.55	5.32	3.7	34.25	1.69	5.09	4.75	11.08	18.65	22.74	119.833	28.04	81.28	26.93	36.13	38.05	active
1.87	5.1	4.27	29.71	6.66	5.3	5.26	10.97	18.26	20.92	116.842	28.25	78.68	27.46	35.58	36.83	active
1.58	5.33	5.69	31.42	11.73	4.95	5.47	10.76	23.14	23.3	117.366	27.4	76.31	27.52	35.7	39.67	active
1.53	3.59	5.24	32.31	6.83	5.35	5.39	10.96	14.59	20.42	108.363	28.22	81.39	28.23	36.08	36.49	active
1.65	5.49	3.95	33.23	6.78	5.06	4.87	10.68	17.68	21.17	110.327	28.35	82.97	27.99	35.16	39.08	active
1.61	3.78	3.81	33.95	8.93	4.84	4.96	11.15	18.69	20.82	116.359	27.57	83.22	27.91	34.73	39.8	active
1.79	4.7	5.78	33.69	5.37	4.86	5.6	11.03	15.97	22.61	111.278	27.67	80.37	27.92	34.92	40.13	active
1.71	3.36	5.61	31.06	7.26	3.84	4.78	10.69	17.64	21.91	117.168	27.18	81.16	27.51	35.14	41	active
1.86	4.18	4.06	29.12	1.61	4.06	4.79	10.96	17.21	23.32	112.469	27.67	74.59	27.59	35.2	41.13	active
1.76	3.81	4.91	31.29	1.85	4.01	5.52	10.7	19.31	23.16	113.29	27.67	80.13	27.05	35.59	39.83	active
1.68	5.24	1.75	32	4.51	4.94	5.41	10.76	16.76	21.14	115.753	27.67	70	26.58	35.08	39.41	active
1.54	6.06	1.78	31.11	7.31	5.3	4.9	10.79	19.29	23.48	113.314	27.93	80.05	27.13	35.01	39.78	active
1.57	4.1	1.69	30.12	8.28	4.76	4.88	10.8	20.93	26.41	115.412	27.96	82.45	28.3	35.27	40.02	active
1.7	4.89	1.78	32.19	7.99	5.45	5.12	10.72	15.9	22.43	119.574	27.58	81.36	27.89	35.98	40.1	active
2.43	5.76	1.8	30.06	1.83	5.8	7.14	10.78	19.33	26.11	121.035	28.43	82.31	27.52	36.11	39.55	active
1.73	4.17	1.66	31.62	6.39	4.84	4.84	11.24	20.75	21.61	111.123	27.47	80.18	27.09	35.98	39.52	active
1.57	5.9	1.77	31.18	4.74	4.84	4.51	10.77	19.24	22.66	120.041	27.96	82.91	27.09	35.39	37.91	active
1.58	4.08	1.57	31.94	8.72	4.23	4.63	10.93	23.76	24.03	108.109	27.97	80.81	27.23	36.09	38.69	active
6	3.42	1.73	32.87	9.62	9.24	5.02	11.35	17.77	25.72	113.57	27.77	81.92	26.98	35.05	38.69	active
1.58	4.18	1.61	34.08	4.16	5.32	4.67	11.04	19.22	24.38	114.691	27.18	80.89	27.03	35.64	37.84	active
1.84	3.31	1.55	35.12	5.82	4.8	4.35	11.06	20.6	23.4	117.236	27.66	81.66	26.59	35.32	38.03	active
1.58	4.26	1.66	32.8	8.55	4.98	5.33	10.7	20.72	25.77	118.435	27.86	68.01	27.46	35.27	38.22	active
1.74	4.32	1.63	31.64	6.66	4.49	5.27	10.48	19.94	21.86	113.735	27.53	82.18	26.81	36.19	37.69	active
1.74	4.7	1.62	31.88	1.57	5.03	4.62	10.97	19.52	23.98	112.289	27.97	77.35	27.3	35.62	37.9	active
1.69	4.54	1.59	32.32	1.74	4.46	5.16	11.22	21.54	23.21	117.662	27.87	78.97	27.1	35.97	37.76	active
1.72	4.35	1.78	30.38	2.04	4.42	5.35	10.99	19.87	21.99	110.189	28.62	74.91	27.35	35.85	37.38	active
1.63	3.61	1.57	32.82	5.17	4.66	5.48	10.5	18.79	24.09	118.147	27.53	50	27.08	35.36	40.57	active
1.6	4.21	1.67	32.55	5.55	4.27	3.92	10.83	21.91	25.09	112.382	28.11	40.3	27.34	35.46	38.1	active
1.61	3.72	1.49	30.75	4.48	3.89	4.78	11.22	21.95	24.36	118.067	27.89	41.08	28.55	35.64	39.56	active
1.52	5.42	1.59	30.91	4.1	4.76	5.58	10.82	20.96	23.51	118.131	27.91	53.61	27.99	35.38	40.27	active
2.05	4.06	1.65	32.86	7.98	4.63	5.03	10.82	20.33	23.53	116.92	28.01	76.94	27.44	34.97	38.75	active
1.61	4.19	1.71	30.52	1.76	4.34	4.7	10.76	21.39	23.81	123.176	28.29	68.23	27.51	35.17	38.79	active
1.77	4.67	1.58	33.21	1.64	5.09	4.69	10.9	22.95	23.92	116.824	27.92	73.41	27.3	34.98	40.6	active
2.06	4.42	1.84	35.34	1.58	4.93	5.15	10.94	23.05	25.23	116.754	28.02	61.67	27.14	34.83	40.69	active
1.67	3.8	1.91	34.15	1.64	4.85	4.84	10.38	25.5	24.91	111.698	28.16	55.87	27.19	34.62	38.65	active
1.84	4.87	1.65	32.88	4.03	5.96	3.97	10.58	25.35	25.25	114.34	28.07	50.6	27.4	34.81	38.41	active
1.68	3.98	1.56	32.34	5.09	4.57	5.82	10.91	23.82	26.03	120.814	28.14	69.76	26.9	35.24	38.36	active
1.6	4.28	1.8	31.23	5.54	5.07	5.87	10.94	25.02	24.8	111.567	28.1	72.19	27.29	36.01	39.21	active
1.88	4.05	1.62	31.15	1.63	5.26	5.66	10.78	24.12	22.34	109.734	28.15	80.16	27.96	35.31	39.44	active
1.67	1.7	1.79	27.1	1.67	4.77	4.94	11.05	24	23.8	110.858	27.85	74.78	27.55	35.17	38.14	active
1.71	1.73	1.79	28.34	1.57	4.35	4.81	11.17	24.6	24.78	117.077	27.63	63.84	27.09	35.9	40.91	active
1.84	1.69	1.59	35.15	1.62	4.04	4.89	10.86	24.94	23.59	111.728	27.57	76.77	27.37	35.43	41.24	active
1.75	1.71	1.79	32.1	1.95	5.06	4.67	10.69	25.81	24.59	114.466	27.34	77.95	26.54	35.23	41.85	active
1.92	1.68	1.69	32.33	1.64	4.34	4.99	10.86	25.8	26.56	107.142	27.35	71.75	27.09	35.45	39.74	active
1.71	3.5	1.73	33.74	8.96	4.83	5.49	10.82	24.64	23.18	115.235	27.33	83.43	26.91	35.4	40.01	active
1.74	3.97	1.52	33.52	3.58	4.83	4.93	10.64	24.27	23.82	105.203	27.76	81.02	27.13	35.21	40.55	active
1.9	4.17	1.77	33.27	4.9	5.42	4.67	10.59	26.66	25.79	109.586	27.5	67.91	27.5	35.5	39.78	active
1.52	5.51	1.59	32.51	2.11	5.15	3.82	10.95	25.22	25.31	116.235	27.96	63.9	27.06	35.33	37.46	active
1.71	4.13	2.01	32.88	1.62	5.52	4.89	10.89	24.87	25.84	118.9	28.22	69.95	27.14	35.03	41.46	active
1.79	3.94	1.61	29.69	1.92	5.95	4.71	11.29	25.92	26.41	112.921	28.04	76.78	27.24	35.39	40.22	active
1.7	3.99	1.62	35.51	1.66	5.68	5	11.07	23.75	23.66	117.628	27.46	78.09	27.56	34.99	41.4	active
1.59	4.31	1.59	35.91	5.9	5.93	4.86	10.63	23.78	23.41	116.715	27.49	76.15	27.35	35.3	40.88	active
1.62	4.29	1.69	36.52	5.55	5.55	5.15	10.87	24.92	23.84	112.69	27.58	65.29	27.24	35.5	42.94	active
1.66	3.95	1.77	32.42	1.69	5.06	5.59	11.33	20.61	22.8	115.814	27.38	66.28	26.11	35.72	38.68	active
1.73	4.7	1.68	34.73	8.92	4.76	4.74	11.12	22.82	23.65	120.321	27.79	69.64	27.1	35.65	39.76	active
1.74	3.94	1.66	31.77	4.31	5.32	4.77	10.74	24.49	24.07	113.908	27.18	58.35	27.23	35.86	38.87	active
2.1	3.64	1.57	33.06	11.08	5.13	4.82	10.52	25.74	25.41	120.778	27.66	75.64	27.44	35.68	38.41	active
1.57	4.47	1.58	31.89	6.79	4.65	5.49	10.53	25.44	24.57	116.4	27.62	62.37	27.98	34.93	40.74	active
3.38	5.04	1.79	32.53	4.02	4.77	4.16	10.34	24.9	24.67	117.087	27.89	71.91	27.21	35.6	40.93	active
1.68	4.61	1.65	35.78	8.97	5.25	5.43	10.61	25.53	25.48	111.747	27.91	60.31	27.4	35.84	40.13	active
1.63	4.06	1.79	32.85	7.13	4.61	5	10.59	25.47	24.21	110.691	27.81	55.87	27.33	35.79	39.6	active
1.93	5.4	1.62	32.54	7.06	5.97	4.83	11.08	25.72	24.04	115.672	27.73	69.26	27.29	35.85	39.42	active
1.83	3.86	1.69	31.68	4.31	4.34	5.21	10.66	24.86	22.82	112.97	27.81	81.43	27.71	35.39	36.85	active
2.44	3.67	1.76	30.92	11.74	4.16	4.96	10.97	24.64	21.54	115.094	27.35	83.45	27.14	35.37	36.48	active
2.04	4.15	1.49	33.01	1.58	4.55	4.99	10.94	25.89	23.75	110.019	27.83	83.41	26.91	35.61	37.45	active
1.73	4.08	1.84	35.55	6.13	4.51	5.39	10.59	27.84	26.04	118.287	27.59	79.26	27.44	35.56	39.24	active
1.78	4.26	1.5	32.55	5.04	5.15	5.86	11.08	25.37	26.89	118.733	27.18	68.63	27.2	35.52	38.66	active
1.58	4.52	1.61	31.84	6.88	5.43	6.29	11.26	25.87	26.24	112.439	28.22	78.68	27.14	35.91	37.5	active
1.92	4.49	1.74	33.16	11.74	5.1	4.38	11.25	24.9	26.29	114.531	28.41	81.58	26.96	34.87	37.42	active
1.55	1.83	1.58	33.52	8.34	4.13	6.01	10.87	23.67	22.87	110.97	27.92	80.48	27.4	36.01	37.09	active
1.71	4.34	1.66	31.24	9.87	4.73	4.57	11.21	24.84	21.4	115.412	27.77	80.71	28.42	36.02	38.56	active
1.9	4.29	1.73	32.45	3.94	5.03	6.18	11.04	25.42	21.54	116.007	27.77	81.27	27.9	35.69	40.64	active
1.75	1.64	1.71	31.62	10.99	4.01	5.22	10.74	24.59	22.63	119.581	27.31	72.26	27.11	35.51	39.95	active
1.69	1.68	1.66	30.79	1.6	5.99	7.35	10.87	23.13	22.38	109.943	27.66	80.64	27.21	35.66	39.75	active
4.34	1.72	1.63	34.07	1.71	5.28	5.48	11.47	25.16	22.89	111.57	27.87	79.38	27.35	34.92	41.97	active
9.41	1.72	1.73	32.95	1.84	8.49	6.21	10.86	23.88	22.36	110.703	28.06	79.91	27.48	35.15	39.45	active
4	3.3	1.68	34.27	4.54	6.39	7.34	11.22	23.92	25.05	113.205	27.89	74.15	27.21	35.69	41.52	active
1.77	3.38	1.68	31	3.55	4.23	6.5	10.65	21.49	23.89	113.432	27.7	78.39	27.02	35.28	40.58	active
2.27	4.04	1.72	29.39	13.79	5.61	5.07	11.15	18.65	24.41	116.628	27.67	78.18	27.17	35.97	40.26	active
4.96	1.65	1.58	28.18	7.12	4.83	4.64	11.03	20.39	23.56	110.862	28.12	76.98	26.71	35.82	39.8	active
5.4	1.58	1.8	28.87	1.84	5.64	5.39	11.84	19.44	26.77	109.441	28.28	78.68	26.72	35.46	39.5	active
7.38	3.92	1.52	30.7	1.89	4.48	5.74	10.7	23.76	24.31	125.199	28.1	76.32	27.24	34.74	39.51	active
4.1	2.13	1.8	29.79	1.83	4.97	5.33	10.71	20.21	25.31	115.264	27.96	74.64	27.18	35.8	39.21	active
1.71	5.22	1.72	29.55	1.78	5.12	3.48	10.92	17.92	22.22	115.488	27.81	67.56	27.29	35.13	39.38	active
1.73	3.47	1.59	29.96	1.74	4.56	5.27	10.71	18.68	22.04	113.173	27.55	50.19	27.12	35.57	39.38	active
5.42	1.84	1.58	33.81	1.65	5.19	5.92	10.54	18.5	23.9	107.413	27.78	54.67	27.33	35.18	40.26	active
3.16	1.85	1.68	31.08	7.08	4.92	5.4	10.72	17.82	24.09	115.113	27.97	42.52	26.86	35.78	35.88	active
1.98	5.5	1.79	33	4.08	5.13	5.54	10.89	19.4	24.46	112.214	27.76	66.56	26.86	35.5	38.16	active
3.92	5.04	1.65	30.5	4.17	5.42	4.8	10.98	19.09	22.88	114.318	27.91	74.76	26.9	35.93	37.91	active
1.71	4.3	1.63	33.63	1.65	4.95	4.5	10.7	22.39	23.56	117.899	27.9	58.05	26.95	35.49	36.45	active
1.88	5.03	1.73	35.94	5.92	4.1	5.08	10.98	18.93	23.16	118.393	28.03	46.61	26.91	35.89	38.72	active
1.71	3.97	1.98	31.41	1.55	4.2	5.34	10.48	17.64	22.15	110.59	27.84	47.69	27.42	35.45	38.71	active
1.59	4.55	1.6	36.6	4.66	5	4.34	10.88	17.01	22.03	114.697	27.74	46.92	27.8	35.13	39.12	active
1.81	5.54	1.85	33.18	1.68	4.47	5.42	11.02	18.99	24.4	119.721	28.35	41.22	27.8	35.21	38.95	active
2.18	4	1.83	35.9	1.68	4.15	5.26	10.97	18.93	23.34	112.084	27.5	40.58	27.02	35	41.67	active
1.69	4.78	1.71	31.68	2.1	5.39	4.88	11.3	21.05	22.3	118.517	28.15	46.41	26.48	35.25	38.43	active
1.68	4.36	1.61	38.34	3.56	4.35	4.65	10.88	20.19	24.53	115.406	27.73	40.89	26.6	35.22	40.68	active
1.58	3.72	1.52	34.6	1.53	4.98	4.69	10.8	18.04	23.55	119.048	27.85	40.67	27.3	34.79	41.25	active
1.7	5.69	1.65	32.37	1.66	6.15	5.58	11.18	18.55	22.94	119.612	28.27	45.3	27.65	35.63	40.53	active
1.7	4.15	1.86	32.24	1.58	5.29	5.2	11.1	18.57	23.58	113.802	27.56	45.05	27.52	35.62	41.87	active
1.71	4.35	1.62	33.06	1.67	4.3	5.04	11.41	22.1	23.84	119.916	28.38	40.83	27.35	35.15	40.98	active
1.63	5.13	1.56	32.61	1.9	3.44	4.83	11.35	18.66	22.76	117.475	28.18	38.95	27.91	35.65	40.09	active
1.67	4.7	1.69	33.22	1.58	4.02	4.54	10.79	19.47	21.05	113.384	28.22	36.71	27.38	34.94	37.33	active
1.67	4.65	1.66	33.36	1.6	4.19	4.93	11.46	19.39	23.13	120.568	28.54	46.03	27.6	35.75	38.47	active
2.15	4.1	1.63	32.91	1.78	4.76	4.76	11.12	19.2	21.88	114.012	28	41.9	27.16	36.03	36.33	active
1.84	4.55	1.78	31.63	1.56	4.15	5.2	11.23	18.01	23.46	110.561	28.2	44.15	26.78	35.15	37.68	active
1.86	6.94	1.68	35.29	4.02	6.48	5.25	10.81	20.04	23.41	109.114	29.04	51.43	26.52	34.88	38.21	active
1.65	2.99	1.59	33.67	1.66	4.16	4.76	10.94	13.07	20.43	111.543	27.79	53.28	26.53	35.57	38.27	active
1.59	5.75	1.64	33.08	5.22	5.65	4.88	10.89	21.19	22.25	107.424	27	69.67	27.17	36.46	38.23	active
1.93	4.38	2.19	31.72	4.59	5.45	5.06	10.65	22.46	24.33	113.486	27.4	71.12	27.78	36.35	38.29	active
1.84	3.66	1.92	32.62	3.43	5.33	4.72	10.98	26.84	21.54	110.538	27.21	72.92	27.13	35.66	40.41	active
1.61	3.6	1.56	31.6	3.92	5.26	6.56	10.9	22.12	21.87	109.383	27.29	77.34	27.67	36.27	38.86	active
1.78	4.16	1.84	32.26	8.32	5.16	5.16	10.52	23.7	20.42	114.33	27.42	71.94	27.2	35.8	38.47	active
1.83	4.06	1.78	32.63	3.62	4.97	5.05	10.97	24.35	22.96	108.276	27.82	72.34	27.2	35.61	38.55	active
1.98	3.85	1.79	33.33	4.5	5.37	5.41	10.04	22.22	22.82	109.037	27.26	68.55	26.64	35.37	39.08	active
1.9	3.96	1.71	28.09	7.4	5.06	5.35	10.74	22.23	22.39	104.543	27.63	67.98	26.97	35.55	38.31	active
1.54	4.3	1.63	29.25	1.72	5.2	4.67	10.84	21.75	20.86	106.381	27.08	76.05	26.22	35.35	39.08	active
1.66	4.59	3.76	29.39	1.7	4.82	4.93	10.79	21.72	20.18	117.108	26.86	72.61	26.57	35.95	39.24	active
1.64	4.3	1.58	32.99	1.79	4.67	4.74	11.06	21.92	22.87	108.636	27.56	80.34	27.61	35.46	39.65	active
1.95	4	1.59	29.13	1.49	4.62	4.83	11.03	20.99	20.8	106.136	27.64	84.83	27.75	35.86	39.5	active
1.74	4.5	1.68	29.11	2.1	5.3	5.18	10.89	20.27	19.82	111.118	27.02	82.9	26.9	35.65	39.29	active
1.71	3.83	1.62	25.49	1.81	5.99	4.98	10.76	21.92	22.53	110.537	27.81	81.07	26.8	35.69	38.17	active
1.92	3.85	1.63	29.57	1.64	4.99	4.76	11.19	23.24	24.05	116.334	27.56	80.2	27.59	36.14	40.54	active
1.87	3.7	1.64	24.65	1.75	5.21	5.11	10.72	24.27	23.02	113.414	28.15	69.9	27.49	35.91	37.79	active
1.8	3.82	1.75	30.72	8.91	5.13	4.9	10.99	24.06	22.45	110.461	27.61	69.77	26.28	36.24	38.87	active
1.9	3.43	1.53	32.92	4	5.45	5.66	10.98	24.89	23.94	107.738	27.88	76.66	26.56	35.53	38.5	active
1.91	3.68	1.73	31.45	1.81	4.93	5.19	11.36	25.45	26.09	107.645	28	84.04	27.15	36.37	38.45	active
1.82	3.56	1.6	32.84	1.78	5.37	5.47	10.92	23.48	27.99	96.216	27.34	78.12	26.08	36.22	39.67	active
1.6	4.72	1.55	29.68	1.88	5.06	3.96	10.75	22.02	25.79	118.34	27.66	81.37	26.34	36.17	38.95	active
1.95	4.56	1.74	33.92	4.03	4.87	4.32	10.53	23.5	24.94	108.002	27.86	82.16	26.99	36.12	39.29	active
1.68	3.55	1.58	31.58	10.05	4.37	5.52	11.61	20.29	23.53	114.082	27.71	75.23	28.14	36.17	37.25	active
1.99	3.76	1.65	28.11	1.64	4.85	4.95	10.9	22.71	23.44	115.751	27.6	77.61	27.37	36.01	38.53	active
1.65	3.81	1.59	29.54	4.94	4.59	5.09	10.9	22.02	24.39	115.067	28.17	61.18	27.94	36.52	38.41	active
1.55	5.89	1.78	28.81	5.6	5.21	4.63	10.41	22.59	24.97	117.817	27.75	83.52	27.22	35.66	39.59	active
1.91	5.18	1.69	32.38	1.69	5.41	4.24	10.49	24.17	26.2	114.373	28.12	74.87	27.63	35.47	40.75	active
1.72	5.08	1.64	30.66	1.94	5.25	6.96	10.77	17.18	24.43	112.65	27.97	69.7	26.77	34.88	39.19	active
1.82	4.3	1.94	29.5	1.71	5.11	3.29	10.72	18.56	25.62	111.971	28.1	63.13	27.41	35.68	39.28	active
1.97	4.58	1.81	28.46	1.85	5.81	5.08	11.09	21.31	25	118.473	28.16	56.84	27.69	35.9	38.74	active
3.35	1.69	1.57	33.17	1.67	6.17	4.21	11.01	17.44	23.94	111.084	27.86	72.7	27.89	35.47	41.54	active
4.33	1.75	1.76	30.95	1.58	4.77	3.66	10.46	20.85	25.51	114.873	27.94	66.99	27.26	35.63	41.14	active
4.47	1.58	1.95	28.03	1.76	4.98	3.5	10.5	17.46	26.45	112.539	28.16	66.28	26.86	35.43	37.66	active
1.58	4.08	1.52	31.65	5.55	5.07	3.31	11.22	19.73	27.41	109.089	28.38	63.63	27.13	35.34	40.09	active
1.6	4.36	1.61	31.08	6.34	5.17	4.91	10.89	23.15	25.62	105.283	28.11	69.03	26.7	35.43	40.15	active
2.14	5.87	1.83	27.43	9.79	4.71	5.2	10.9	21.1	25.16	117.076	27.95	81.48	26.8	35.26	40.09	active
1.82	4.36	2.11	30.17	8.27	4.59	4.98	10.76	22.67	26.64	118.236	28.27	81.52	26.38	35.52	37.97	active
1.92	5.46	1.68	28.02	8.15	4.87	4.01	10.85	21.71	28.15	116.483	28.09	79.97	26.5	35.22	38.33	active
1.85	3.89	1.61	30.76	8.56	4.56	4.96	11.04	24.48	25.71	120.791	28.27	78.55	27.87	36.12	38.17	active
1.8	4.45	1.61	31.39	9.21	4.51	5.08	10.78	25.85	25.44	116.915	28.11	77.35	27.06	35.76	39.24	active
1.72	3.74	1.59	28.76	8.34	4.73	5.38	11.18	25.74	28.2	113.043	28.06	74.64	27.6	35.52	38	active
1.87	3.63	1.77	31.25	8.14	3.82	6.68	10.84	25.71	26.11	121.864	27.49	78.6	27.45	35.42	39.42	active
1.49	4.04	1.62	30.14	10.33	5.4	4.23	10.44	24.69	26.68	114.199	27.92	78.78	26.54	35.5	39.07	active
3.84	3.99	1.71	26.65	12.28	5.09	3.94	11.4	27.15	27.92	113.329	28.17	77.54	27.46	35.49	37.92	active
1.75	4.42	1.63	27.57	10.31	5.15	5.1	10.86	25.29	25.95	123.101	28.02	67.36	26.69	36.32	37.82	active
1.87	3.91	1.65	32.52	5.99	5.46	4.89	10.59	26.43	27.37	115.177	28.31	64.28	27.38	35.19	39.52	active
3.11	5.76	1.72	26.87	11.4	5.7	3.8	10.63	26.19	29.3	116.432	28.28	52.16	27.11	35.54	37.21	active
1.85	3.86	1.76	28.57	12.08	4.82	4.53	10.99	25.85	28.42	111.804	27.76	59.1	27.01	36.28	38.26	active
1.96	4.73	3.67	30.1	9.32	4.83	5.1	10.63	24.43	24.76	117.036	27.71	52.75	27.35	36.3	37.36	active
1.6	3.8	1.58	31.59	9.52	5.03	4.23	11.08	27.05	26.92	120.129	27.23	54.14	26.89	36.38	38.49	active
2	4.27	1.61	29.8	6.17	5.24	6.12	10.52	23.69	25.67	117.555	27.79	64	26.89	35.76	37.87	active
1.7	3.56	1.68	28.52	7.97	5.04	5.09	10.88	22.48	25	119.771	27.3	68.78	26.72	35.69	38.06	active
1.78	3.86	1.87	28.41	6.1	3.99	5.01	11.05	22.8	23.75	115.704	27.69	51.8	27.74	36.18	39.49	active
1.64	4.12	1.51	30.97	5.6	5.26	5.59	11.23	21.81	22.23	114.91	28.04	54.93	27.4	34.97	40.23	active
1.7	3.52	1.77	27.85	1.63	3.8	5.65	11.33	23.5	23.22	114.532	28.03	48.97	27.42	35.37	37.83	active
1.67	4.3	1.92	28.03	3.76	4.49	4.99	11.07	24.14	24.2	120.035	27.91	40.62	28.58	35.4	39.66	active
1.77	3.81	1.57	31.07	1.63	4.7	3.81	10.88	24.85	24.11	110.873	27.65	48.32	27.04	35.31	40.82	active
2.03	4.07	1.7	30.6	1.69	4.41	4.27	10.43	24.04	23.4	117.95	27.57	65.86	27.49	35.09	39.46	active
1.72	3.93	1.58	31.04	1.7	4.72	5.68	10.73	25.23	22.3	112.702	27.84	60.03	28.21	35.28	40.86	active
1.55	3.49	1.68	31.06	7.07	3.98	5.4	10.51	24.1	26.25	121.273	27.28	54.6	28.13	35.62	39.43	active
1.85	4.23	1.68	29.89	1.71	4.27	4.11	10.56	25.6	25.11	111.414	27.98	58.3	27.62	34.79	39.32	active
1.87	4.16	1.73	29.18	1.73	5.4	4.27	10.9	25.97	25.78	113.369	27.94	70.62	27.78	36.14	39.66	active
1.67	3.65	1.71	30.72	12.31	4.17	4.6	11.25	25.93	24.62	113.058	28.15	80.18	27.05	35.77	39.52	active
1.97	3.34	1.91	29.55	12.51	4.33	6.19	10.95	26.17	26.11	118.112	27.95	79.18	27.74	35.32	39.07	active
1.57	3.98	1.55	24.39	1.83	4.6	4.9	10.8	25.85	26.77	111.305	27.84	76.61	27.77	35.77	37.98	active
1.65	3.69	1.77	27.89	7.72	4.04	5.23	10.79	25.18	25.73	119.931	27.82	78.89	27.63	35.23	37.54	active
1.63	4.21	1.68	28.5	1.78	4.95	4.96	11.3	24.03	26.22	111.776	27.75	79.6	28.11	35.67	40.29	active
1.75	3.96	1.69	26.95	1.67	4.99	5.87	10.91	25.97	25.36	118.295	27.56	74.88	28.06	35.7	39.45	active
1.7	4.19	1.74	29.85	1.93	4.82	4.42	10.54	25.42	25.75	114.296	26.9	70.55	27.48	35.97	40.52	active
1.65	4.17	1.55	29.17	1.8	5.16	4.77	10.92	25.46	26.36	109.963	27.59	82.45	28.65	35.58	41.25	active
3.19	4.17	2	29.77	1.77	5.38	5.51	10.49	26.25	27.84	118.209	27.5	78.39	27.22	35.93	41.52	active
1.73	4.11	1.64	29.11	1.66	4.71	6.58	10.59	25.61	26.39	112.88	27.4	70.71	28.3	36.3	40.16	active
1.82	4.89	1.76	29.48	4.58	4.73	5.23	10.56	26.07	27.12	115.338	28.02	63.68	28.29	35.89	39.25	active
1.85	4.51	1.76	29.57	7.68	4.85	4.32	10.59	26.1	28.35	116.079	28.02	72.91	28.23	36.46	38.94	active
1.75	5.21	1.82	28.05	4.03	5.07	4.47	10.7	25.53	27.43	114.626	27.99	60.6	28.44	35.53	40.18	active
1.57	5.31	1.63	28.58	4.43	4.78	4.87	10.5	24.81	26.19	115.725	27.91	45.82	27.82	35.82	38.27	active
1.67	5.21	1.73	28.68	9.18	4.62	4.88	10.91	25.75	26.52	115.142	28.17	52.78	27.86	35.9	38.82	active
1.98	6.49	1.68	30.59	7.7	4.41	4.83	10.43	26.44	29.63	108.602	28.04	44.89	28.22	36.34	38.88	active
1.75	3.8	1.56	30.46	10.78	4.89	4.42	10.15	25.72	27.36	111.126	28.07	40.36	26.75	35.61	39.29	active
1.73	4.52	1.63	31.06	3.55	4.69	4.59	10.77	24.46	25.98	119.3	27.89	41.68	26.84	35.63	38.34	active
1.79	4.44	1.92	28.8	1.76	3.26	4.8	10.84	24.28	26.55	114.114	28.06	64	27.49	35.68	38.59	active
1.6	4.88	1.79	30.06	5.67	5.43	4.77	10.4	19.53	25.87	117.947	28.6	54.27	28.06	35.27	39.21	active
1.67	3.72	1.75	30.94	3.54	4.05	5.31	10.34	20.9	25.12	112.792	27.59	66.98	27.6	35.73	40.44	active
1.93	3.85	1.76	30.56	1.62	3.83	4.7	10.24	23.8	25.8	116.722	27.71	73.81	28.02	35.5	41.31	active
1.67	5.64	1.75	31.09	1.71	5.57	4.96	10.96	22.54	26.26	112.47	28.41	78.33	26.8	34.85	38.55	active
1.64	4.37	1.74	30.09	4.23	4.94	4.57	10.71	22.57	25.71	110.97	28.09	79.78	27.07	35.27	39.27	active
1.72	3.53	1.61	30.5	5.08	5.21	5.25	10.59	19.95	25.54	104.413	27.96	72.43	27.48	35.28	39.71	active
1.89	3.86	1.89	30.06	1.84	4.9	6.31	10.65	20.41	26.63	113.323	28.14	79.2	26.89	35.69	39.16	active
2.01	4.24	1.58	32.31	1.81	5.39	5.18	10.58	21.5	25.93	110.349	27.9	63.2	27.01	35.87	40.6	active
1.91	3.52	1.64	26.21	3.83	4.98	5.24	11.27	21.42	25.97	106.305	28.02	58.43	27.36	35.81	39.84	active
1.78	3.31	1.65	27.66	1.89	5.01	4.78	10.98	22.06	26.01	106.063	27.61	59.46	27.42	35.67	40.16	active
1.8	4.77	1.59	31.99	2.86	4.89	5.38	10.04	21.63	25.78	119.535	28.42	66.19	27.26	34.95	40.43	active
1.8	6.04	1.82	30.44	8.06	4.61	4.73	10.69	20.94	27.17	108.245	28.07	78.65	27.47	35.18	40.4	active
1.87	4.27	6.87	32.95	10.06	5.04	4.98	11	20.49	25.99	105.612	27.78	77.4	27.68	35.31	42.29	active
1.59	5.55	4.54	29.55	10.24	4.73	5.13	11.17	20.09	25.17	115.272	28.46	79.68	28.02	35.76	41.14	active
1.86	4.43	5.52	31.96	5.41	4.84	4.54	10.7	21.25	24.66	111.706	27.97	78.18	27.41	35.72	40.71	active
1.68	4.56	5.97	31.76	8.9	4.99	4.6	10.86	20.81	24.43	111.705	28	74.97	27.16	35.19	40.47	active
1.7	6.02	5.07	32.17	1.74	5.68	5.06	10.44	17.23	23.76	116.737	27.66	77.64	27.18	35.81	38.64	active
1.95	3.81	4.61	30.12	1.59	3.92	4.73	10.96	16.92	26.53	109.089	27.94	72.73	27.11	35.02	38.29	active
1.82	3.72	4.11	30.57	1.84	3.92	5.67	11.31	18.93	26.74	119.251	28.29	78.82	27.72	35.08	41.41	active
1.6	6.1	3.65	31.35	3.83	4.65	4.79	10.84	21.03	25.42	115.532	28.4	68.18	28.24	35.12	41.77	active
1.87	3.83	4.66	28.22	1.78	4.63	5.05	10.76	22.35	27.05	106.686	28.05	75.11	27.72	36.3	41.01	active
1.73	3.95	4.11	29.18	1.59	4.2	5.85	10.67	20.88	25.71	110.635	28	69.29	28.16	35.51	41.57	active
1.93	3.75	5.43	28	10.1	4.54	5.34	10.82	20.23	25.99	115.488	27.73	80.19	28.31	36.41	40.94	active
1.73	3.58	2.43	30.93	6.33	3.2	5.64	10.63	18.33	24.79	111.211	27.65	81.94	28.2	36.41	41.43	active
1.78	4	1.57	32.63	1.85	4.25	5.43	11.4	18.75	25.1	116.453	27.7	80.39	28.53	35.54	41.8	active
1.69	3.62	1.79	29.15	7.63	4.66	5.33	10.73	18.43	25.87	114.418	27.95	81.56	28.17	35.34	41.35	active
1.72	3.83	1.63	29.69	8.91	4.57	5.33	10.6	19.12	26.42	120.322	28.01	80.17	28.7	35.8	41.5	active
1.65	5.8	1.57	28.92	9.54	5.06	4.53	10.37	19.03	27.97	109.514	28.46	80.41	27.24	35.69	41.97	active
2.58	4.02	1.66	28.36	10.12	4.46	4.94	10.57	16.38	26.91	110.518	27.86	81.01	28.8	35.53	40.79	active
1.84	3.57	1.83	31.28	6.25	3.38	6.35	10.87	18.26	26.12	112.075	28.02	76.57	28.1	35.18	41.52	active
1.86	3.67	1.55	30.36	4.2	4.25	6.12	10.59	18.03	24.65	115.539	28.29	77.13	28.04	35.68	42.16	active
1.84	3.63	1.53	29	8.48	4.51	5.09	10.83	18.5	24.95	116.204	28.54	76.42	28.61	35.82	41.97	active
1.64	3.96	1.65	28.4	7.05	4.41	6.3	10.95	18.11	24.51	115.85	27.63	65.5	27.91	35.22	42.97	active
1.56	4.3	1.75	30.17	7.38	4.58	5	10.94	18.2	23.64	118.137	28.19	73.34	28.75	35.79	42.25	active
2	4.06	1.65	30.18	9.26	4.02	5.39	11.09	20.12	26.58	108.985	27.48	70.08	28.43	35.93	41.59	active
1.76	4.21	1.77	28.49	11.72	3.96	4.91	10.65	18.75	25.28	119.481	27.5	68.99	30.44	35.64	39.63	active
1.72	5.54	1.66	30.73	8.25	4.05	5.41	10.69	18.34	28.35	114.43	28.39	75.84	29.47	36.02	38.69	active
1.65	7.23	1.75	28.66	7.72	5.62	5.37	10.42	19.15	25.67	111.428	28.58	70.08	28.04	35.38	39.76	active
3.7	4.29	1.67	28.92	11.73	4.84	4.9	10.24	19.08	27.57	119.736	27.93	79.22	27.94	35.64	40.76	active
1.81	3.63	1.62	30.9	6.13	4.98	4.84	10.81	18.59	27.49	119.344	28.38	81.49	28.8	35.08	41.35	active
1.65	4.09	1.59	32.37	1.82	4.22	5.45	10.67	16.57	24.1	117.597	27.62	76.77	28.77	35.55	41.73	active
1.58	7.05	1.81	30.26	3.71	5.19	4.35	9.71	18.44	25.2	122.755	28.31	72.27	27.2	36.03	40.51	active
2	5.68	1.96	27.45	1.6	6.15	5.02	11.13	18.03	27.81	118.76	27.85	62.35	28.18	35.44	41.28	active
1.66	6.17	1.71	27.59	1.72	5.84	4.67	10.64	18.97	26.05	120.942	27.78	45.54	27.26	35.15	37.97	active
1.67	6.12	1.67	25.81	3.04	6.05	5.03	10.83	17.52	27.33	112.26	28.45	54.76	27.28	36.22	35.18	active
1.63	4.15	1.57	27.42	7.94	4.4	5.76	10.66	17.95	25.57	118.914	27.99	59.59	27.14	35.86	35.54	active
1.95	4.49	1.79	26.78	1.59	4.66	6.26	11.23	18.43	27.38	118.976	28.68	69.4	26.97	35.65	36.3	active
1.89	5.12	1.86	26.49	1.69	4.92	5.56	10.47	17.77	27.9	120	28.16	61.98	27.3	35.97	35.99	active
1.66	3.9	1.58	27	6.9	3.88	4.99	10.78	17.94	25.78	116.693	28.06	74.3	27.44	36.3	36.56	active
1.69	3.56	1.76	30.45	7.79	4.5	5.09	11.24	18.45	25.67	117.563	28.48	78.34	27.64	35.57	37.44	active
1.72	5.97	1.76	28.91	9.09	5.29	5.23	10.7	17.57	25.33	116.365	27.86	78.08	27.85	36.07	33.44	active
1.6	5.38	1.77	25.64	8.91	5.3	5.04	11.02	17.17	24.76	118.242	28.27	74.69	27.67	35.8	33.45	active
1.98	3.63	1.85	26.04	5.63	4.73	5.03	10.61	23.88	26.82	120.692	28.22	76.32	27.78	36.05	34.64	active
1.87	5.59	1.54	28.23	6.31	4.38	4.87	10.76	21.91	26.26	123.667	28.17	80.11	27.15	36	35.81	active
1.67	3.74	1.61	26.37	9.3	4.32	5.49	10.58	20.04	27.09	120.137	28.31	64.11	26.89	36.16	34.67	active
1.64	4.74	1.83	26.19	6.8	4.59	5.17	10.48	20.94	26.78	119.859	27.88	61.57	26.47	36.24	34.69	active
1.66	1.53	1.74	30.55	9.14	3.83	5.81	10.51	20.62	26	117.54	28.09	67.54	26.86	35.43	36.88	active
1.6	4.02	2.53	29.26	6.15	4.3	5.06	10.47	22.7	24.42	116.351	28.07	68.63	26.62	35.55	36.46	active
1.92	6.57	1.74	28.2	7.02	5.53	5.43	10.5	17.54	25.65	119.234	28.06	56.41	26.78	35.48	37.28	active
1.59	6.49	1.93	27.52	11.78	4.83	4.37	11.01	17.91	25.49	119.511	28.07	56.48	26.73	35.63	36.79	active
1.63	3.83	1.69	30.53	9.56	4.26	4.96	11.3	20.51	26.26	109.303	27.44	54.02	27.21	35.81	38.35	active
1.9	5.47	3.38	27.23	5.45	4.91	5.42	10.87	19.3	26.55	117.028	28.18	67.95	26.97	35.97	36.37	active
1.99	6.5	1.76	28.76	8.21	5.83	4.54	10.77	17.18	23.31	120.363	27.62	69.08	27.04	36.12	36.44	active
2.69	5.55	1.73	27.47	11.41	5.07	4.82	10.79	17.97	24.87	118.511	28.34	75.21	27.32	35.55	36	active
1.61	4.47	1.76	28.03	3.97	4.86	4.79	10.69	19.36	27.07	121.663	27.69	63.5	27.29	35.83	37.66	active
1.76	4.09	1.49	27.65	10.21	4.8	4.89	10.81	16.68	25.99	115.849	28.13	70.02	26.51	36.02	36.28	active
1.53	3.32	1.64	29.46	5.56	4.82	5	11.5	19.92	24.07	116.927	27.76	71.92	27.09	35.44	36.13	active
1.68	3.64	1.65	27.91	10.47	4.73	4.59	10.51	22.03	24.91	118.364	28.01	81.17	26.79	35.55	35.84	active
1.87	4.2	1.61	28.2	11.32	4.76	5.65	10.76	20.07	25.29	110.842	27.43	79.75	27.07	35.85	37.23	active
1.75	4.33	1.73	30.23	8.02	5.02	4.79	11.32	14.25	25.57	117.668	27.31	65.34	27.4	35.83	38.57	active
1.68	5.01	1.65	28.28	11.83	4.91	4.76	11.23	13.32	27.25	118.683	27.83	79.98	27.67	35.68	41.54	active
1.77	4.15	1.54	27.9	4.52	5.35	4.8	11.11	16.31	28.17	122.718	28.4	47.22	28.04	35.83	40.09	active
1.64	3.95	1.81	30.25	12.79	5.42	4.98	11.01	12.58	22.44	115.809	26.75	54.8	27.9	35.66	42.87	active
1.67	4.41	1.57	26.11	7.8	4.26	4.57	10.56	14.68	25.71	115.012	28.48	46.54	28.18	36.35	40	active
1.62	3.71	1.77	29.26	5.85	5.03	5.18	10.93	14.46	27.39	112.657	27.97	48.74	27.57	36.53	42.37	active
1.73	5.09	1.86	30.51	10.81	5.4	4.58	10.91	13.72	26.92	116.204	27.9	60.69	28.7	35.85	41.09	active
1.8	4.48	1.65	27.95	6.88	3.73	5.94	10.3	14.92	26.25	110.058	27.5	65.44	27.98	35.82	41.47	active
1.55	3.92	1.73	24.03	11.73	6.53	5.33	10.64	13.71	25.59	118.379	28.18	69.04	28.55	35.95	39.22	active
1.81	4.1	1.77	23.73	4.98	5.22	5.58	10.38	14.45	27.98	118.073	27.68	71.55	28.7	36.76	39.39	active
1.74	6.29	1.68	23.87	8.11	4.99	4.44	10.83	24.71	27.77	111.386	28.09	73.62	27.92	36.05	39.7	active
1.79	4.01	1.63	26.1	2.06	5.02	5.24	10.76	24.24	26.55	116.503	27.62	67.78	28.7	35.47	39.91	active
3.49	3.63	1.78	27.28	1.56	5.27	5.68	10.5	24.63	26.49	115.08	28.19	59.68	28.25	35.59	39.6	active
1.55	4.56	1.65	28.47	7.83	5.67	5.5	10.52	21.39	25.96	116.169	28.24	59.33	27.89	35.42	39.77	active
1.69	5.49	1.88	28.27	5.72	6.49	5.08	10.63	22.04	24.93	114.429	28.33	47.3	28.15	35.43	39.68	active
1.57	4.52	1.72	28.59	2.1	4.47	5.48	10.69	21.19	22.89	120.313	28.04	49.76	28.51	35.96	39.31	active
1.71	4.11	1.62	26.23	1.86	6.2	5.11	10.41	25.21	26.57	120.308	28.54	38.83	28.43	35.34	37.99	active
1.62	6.34	1.74	27.56	1.67	4.95	6.56	10.66	22.38	27.13	115.977	28.02	45.1	28.91	35.9	40.08	active
1.56	4.23	1.63	29.69	1.75	5.05	4.53	11.12	19.13	24.67	110.902	28.03	38.62	28.96	35.69	41.67	active
1.59	5.13	1.65	27.11	1.57	5.44	4.42	10.61	14.29	25.65	117.041	28.5	56.88	26.71	35.88	39.32	active
1.73	4.86	3.81	28.92	1.78	4.76	5.05	10.45	15.86	25.22	117.119	27.76	59.27	27.25	36.54	39.62	active
1.62	6.32	1.55	27.94	1.69	5.28	5	10.98	16.72	23.58	113.093	27.87	57.02	26.53	35.73	39.26	active
4.34	3.49	1.54	28.94	1.72	6.5	5.17	10.59	17.41	24.63	112.59	27.55	77.51	26.78	35.46	39.63	active
1.73	5.05	1.66	29.75	1.77	5.28	5.56	10.56	23.72	27	115.338	28.62	73.16	26.36	34.96	38.99	active
2.09	4.02	1.81	28.41	1.82	4.3	5.29	11.26	26.12	24.92	111.934	28.38	79.4	26.58	35.91	39.63	active
1.79	6.16	1.66	28.49	7.32	5.91	5.2	11.04	23.35	25.93	112.004	28.25	78.41	27.16	35.84	40.19	active
1.97	4.62	1.79	28.74	6.23	4.73	5.28	10.95	24.94	26.2	115.945	28.2	61.29	26.56	35.81	40.81	active
1.61	4.04	1.74	29.57	1.68	6.41	4.91	11.2	24.2	26.05	114.1	28.56	59.93	26.57	35.72	40.38	active
1.61	5.83	1.63	29.47	1.72	4.19	4.11	10.86	24.01	26.23	119.295	28.56	62.78	27.27	35.16	40.47	active
1.57	5.28	1.77	27.03	1.66	5.36	4.39	10.55	24.16	27.08	116.92	28.38	58.64	26.87	35.86	39.55	active
1.54	4.45	1.54	30.68	1.55	5.46	5.16	10.39	24.94	27.5	114.612	28.34	62.34	26.68	35.17	40.4	active
1.8	4.75	1.58	33.48	1.81	4.77	4.76	10.75	26.57	27.06	116.605	28.73	83.43	27.61	34.98	39.56	active
1.83	3.8	1.68	33.91	1.71	3.49	5.37	10.91	22.24	25.51	120.954	27.68	75.63	28.45	35.21	41.38	active
1.78	3.7	1.84	29.41	1.76	4.43	4.92	10.6	15.64	25.31	115.572	28.33	78.82	28.11	35.91	41.49	active
1.63	3.07	1.56	31.29	1.97	4.82	4.24	11.01	15.18	24.92	109.623	28.05	78.09	28.47	35.17	41.8	active
1.57	4.15	1.55	28.34	3.65	5.53	4.11	11.05	19.49	27.24	110.759	27.91	70.42	27.19	35.76	41.37	active
1.54	4.17	1.65	29.75	1.82	5.47	5.73	11.03	20.55	23.51	118.642	27.45	74.22	27.77	35.26	41.28	active
1.92	3.66	1.52	29.85	1.93	4.57	5.33	10.06	20.82	25.39	115.221	27.52	59.49	27.08	35.5	41.88	active
1.91	3.91	1.7	34.33	1.79	5.16	5.57	11.2	14.55	26.8	124.493	27.68	54.86	26.7	34.89	42.65	active
1.84	3.88	1.77	29.81	7.81	4.37	4.36	10.95	18.96	27.01	105.489	28.43	54.29	27.36	36.05	41.02	active
1.78	4.59	1.73	29.64	9.31	4.82	4.71	11.14	13.88	26.24	114.452	27.91	77.59	27.29	35.53	41.54	active
1.82	3.84	1.74	29.31	6.1	4.78	6.43	10.98	20.56	24.6	113.409	27.76	79.71	27.7	35.71	40.83	active
1.66	3.48	1.55	27.14	7.59	3.97	5.35	11.04	18.94	25.93	109.331	27.9	80.17	28.22	36.17	39.89	active
1.79	4.42	1.62	28.51	6.95	3.69	5.64	10.96	17.91	24.63	114.29	28.08	82.39	27.81	35.6	40.46	active
1.76	4.03	1.76	29.51	3.76	3.61	5.14	11.03	20.48	26.19	120.232	27.85	78.69	28.25	35.49	41.24	active
1.56	4.16	1.67	30.07	5.83	4.21	4.76	10.87	17.83	25.01	119.737	27.86	74.36	27.67	35.28	40.26	active
1.7	4.81	1.74	28.58	1.65	4.13	5.43	11.2	19.5	26.61	113.926	27.83	80.21	28.74	35.46	40.56	active
1.83	3.77	1.88	29.47	1.63	4.07	4.99	11.31	21.4	25.61	114.546	27.63	74.99	26.79	35.83	39	active
1.93	3.58	1.77	28.71	1.58	4.12	5.63	11.19	19.82	25.52	109.838	27.58	64.16	26.78	35.5	38.14	active
1.98	4.58	1.75	30.11	1.86	4.33	5.27	11.23	19.38	25.21	122.351	27.66	73.37	27.2	35.88	39.64	active
1.83	4.31	1.83	29.36	3.38	4.24	4.93	10.72	19.18	26.62	118.016	27.57	78.91	26.61	35.01	39.29	active
1.86	4.27	1.58	28.65	1.93	4.65	6.93	10.66	20.13	24.9	114.263	27.56	74.57	26.8	35.68	38.55	active
1.89	3.94	1.62	27.84	5.54	4.7	5.99	10.95	18.7	24.42	111.089	28.1	60.44	26.8	35.59	38.66	active
1.78	6.46	1.69	29.77	5.54	5.03	4.85	11.61	19.34	26.52	118.757	27.97	72.31	27.36	35.71	39.72	active
1.58	3.85	1.59	26.82	4.74	4.59	4.83	11.12	19.55	24.8	119.232	28.25	74.7	27.59	36.26	37.93	active
1.76	6.96	1.6	28.03	6.75	5.33	5.66	11.2	18.38	26.51	116.063	28.17	72.3	27.29	35.42	39.03	active
1.84	4.7	1.61	27.55	3.84	4.3	5.85	10.69	21.09	25.43	114.302	27.97	79.19	27.43	36.23	37.94	active
1.85	4.61	1.77	28.78	2.21	4.76	4.89	11.03	18.07	26.71	111.895	28.38	79.71	27.56	36.44	37.58	active
1.68	7.1	1.81	28.31	1.64	5.62	4.51	10.75	19.07	24.78	111.505	28.45	80.37	27.03	35.88	39.41	active
1.61	6.91	1.8	27.71	4.25	5.52	5.34	11.05	19.13	24.91	118.419	28.29	81.55	26.81	35.82	39.29	active
1.69	4.43	1.63	29.87	1.92	5.16	4.93	10.56	18.26	26.7	115.673	28.4	82.39	26.65	35.51	39.69	active
1.8	6.09	1.67	28.86	1.93	4.63	5.32	10.74	19.81	25.37	124.537	28.33	81.63	27.06	35.73	39.5	active
1.91	4.94	1.8	28.89	5.2	4.18	4.75	10.88	19.34	25.56	117.396	28.02	84.08	26.95	36.48	39.92	active
1.64	3.71	1.59	27.77	5.64	5.26	5.47	11.07	20.11	27.16	117.658	28.79	84.09	27.32	36.21	38.68	active
2.19	4.56	1.65	29.1	1.7	5.42	4.97	11.1	18.58	28.31	111.51	28.36	81.05	26.96	35.85	38.5	active
1.76	5.98	1.61	29.62	1.58	4.92	5.66	10.81	23.33	24.22	119.644	28.54	76.6	28.12	35.97	40.39	active
1.75	4.31	1.65	27.42	4.01	4.63	4.62	11.32	21.65	28.75	120.156	28.13	61.37	28.42	35.75	38.68	active
1.8	3.95	1.66	29.34	1.71	4.53	5.64	11.14	20.29	25.88	118.303	27.68	69.07	28.38	35.52	38.49	active
1.67	4.01	1.81	29.52	4.07	4.67	4.94	10.93	17.73	24.5	114.206	27.89	70.83	27.52	35.85	40.46	active
1.79	4.42	1.76	30.68	7.03	3.69	5.11	10.87	21.48	25.52	113.127	28.02	70.94	27.61	36.22	39.81	active
1.88	4.01	1.9	31.93	1.8	4.1	5.38	10.65	20.53	23.66	120.228	28.01	78.91	27.28	35.35	40.43	active
1.7	3.94	1.74	31.46	1.68	5.02	4.62	11.02	12.58	23.66	111.265	27.42	78.59	26.81	35.8	41.79	active
4.38	3.82	1.92	28.28	1.68	5.15	5.2	10.29	13.07	25.35	115.377	27.4	78.63	27.45	35.99	39.92	active
1.89	4.97	1.71	31.91	3.66	4.88	5.31	10.91	19.35	25.44	114.696	28.33	62.56	26.84	35.84	39.1	active
1.81	3.82	1.61	28.34	1.7	4.45	5.32	10.67	14.71	23.3	114.754	27.63	62.45	26.59	34.8	39.95	active
1.88	3.8	1.67	32.79	1.65	3.78	4.6	11.23	13.16	27.43	108.982	27.24	62.71	27.4	35.84	42.66	active
1.87	3.73	2.32	28.71	1.86	4.81	5.22	11.01	15.21	24.65	112.083	27.89	64.75	27.96	35.39	40.96	active
1.64	4.04	1.74	30.01	7.01	5.11	5.14	10.89	16.03	28.11	121.544	28.65	63.95	27.29	35.11	40.38	active
1.82	3.73	1.61	29.72	8.14	4.96	5.38	11.12	15.06	24.51	116.619	27.85	43.96	27.6	35.26	39.71	active
1.8	3.7	1.71	30.79	8.47	4.12	6.02	10.46	16.22	23.87	112.897	27.89	45.74	27.54	35.58	41.42	active
1.73	3.92	1.56	29.35	3.9	4.67	4.93	10.6	14.96	25.19	110.6	28.39	55.37	27.34	35.34	38.5	active
1.83	4.4	1.59	28.37	1.82	4.61	4.23	11.28	17.3	23.18	119.064	28.06	57.62	27.63	35.65	40.62	active
1.68	5.46	1.66	29.11	1.66	5.02	5.08	11.16	21.19	24.87	119.084	28.59	45.63	27.76	35.46	40.21	active
1.71	4.71	1.65	31.04	1.66	4.79	5.57	11.08	21.17	25.79	120.746	28	41.28	27.72	35.41	40.36	active
1.71	3.79	1.54	29.74	1.86	4.51	5.07	11.12	23.11	26.47	112.209	27.89	38.45	27.4	36.54	39.45	active
1.68	5.91	1.8	28.69	3.73	5.32	4.33	10.74	21.1	27.98	117.601	28.63	37.24	26.99	35.42	38.94	active
1.53	5.1	1.78	27.66	4.32	5.32	6.25	10.6	15.68	24.66	113.273	28.34	39.68	28.23	35.61	39.12	active
1.8	4.74	1.63	30.65	2.15	4.66	6.17	11.07	13.63	23.69	114.209	28.42	48.63	27.59	35.35	41.26	active
1.97	4.55	1.7	32.52	1.72	4.25	5.06	10.34	14.56	23.44	120.538	28.12	45.79	27.61	35.69	41.24	active
1.66	4.75	2.03	29.57	5.85	4.73	4.83	10.57	16	24.72	125.16	27.72	34.65	27.91	35.77	40.3	active
1.95	4.21	1.85	28.57	8.01	4.53	4.5	10.69	16.84	25.6	117.322	28.01	45.13	28.29	36.37	42.34	active
1.6	3.93	1.64	30.94	4.78	4.75	4.68	10.85	21.73	27.6	113.519	28.25	45.45	28.88	35.2	42.39	active
1.84	4.86	1.65	30.82	8.26	5.04	5.12	11.24	16.03	25.26	118.723	28.4	39.7	27.54	35.65	39.31	active
1.62	4.43	1.64	30.49	11.49	4.75	5.04	11	16.34	25.52	118.441	28.1	60.19	27.32	35.96	39.97	active
1.69	4.19	1.59	30.76	12.98	5.56	5.38	10.96	16.11	25.39	115.442	28.06	71.6	27.6	35.61	39.68	active
3.59	3.34	1.58	30.43	14.07	5.9	5.44	10.55	14.64	26.31	108.313	28.24	73.76	27.09	35.09	39.05	active
3.65	1.65	1.74	29.26	14.1	6.53	4.56	10.71	17.35	26.36	110.736	27.61	73.96	27.41	35.41	40.79	active
5.2	5.03	1.68	31.09	13	7.74	7.02	10.94	15.68	26.1	114.127	27.52	78.6	26.98	35.71	40.45	active
6.28	2.34	1.59	31.18	10.86	6.96	5.91	11.25	15.63	26.48	105.732	27.24	74.74	27.28	35.64	40.21	active
3.75	3.53	1.7	28.52	11.11	6.06	5.04	10.27	16.81	24.87	112.492	28.27	70.06	27.63	36.02	38.89	active
1.93	1.68	1.58	30.84	9.9	3.31	4.79	10.99	14.56	26.61	116.606	27.39	73.38	26.41	36.72	39.66	active
1.55	5.82	1.73	28.07	12.34	5.93	5.1	11.12	15.4	25.26	111.515	28.24	74.57	26.95	36.1	38.72	active
3.66	3.87	1.72	29.93	9.45	4.97	5.17	10.88	13.94	25.99	117.388	28.54	72.95	26.27	35.91	39.59	active
1.77	4.06	1.56	31.66	8.18	4.81	5.57	11.19	22.33	25.45	116.879	28.53	79.17	27.39	36.1	39.14	active
1.58	3.62	1.62	30.83	12.6	4.6	5.28	11.44	19.41	26.78	108.321	27.91	75.01	27.44	35.91	39.93	active
1.77	5.44	1.68	29.85	8.74	5.29	4.64	10.86	16.68	25.15	114.633	28.22	55.26	27.17	35.77	38.99	active
2.59	5.1	1.54	26.46	5.4	3.99	5.87	11.39	17.79	23.84	117.44	28.42	59	27.34	36.72	36.23	active
4.04	1.6	2.24	28.3	5.21	4.83	5.14	10.43	21.09	24.42	108.906	27.89	43.81	27.09	36.07	37.59	active
1.62	3.38	1.71	28.04	8.96	4.45	6.02	11.18	21.27	25.34	121.552	28.56	36.35	27.04	36.55	37.79	active
2.92	3.57	1.7	29.08	8.72	3.86	6.35	10.91	20.18	25.27	115.563	28.61	40.41	27.44	36.22	39.38	active
3.8	5.45	1.66	30.7	11.72	5.55	6.07	11.39	21.47	24.36	113.348	28.31	51.56	27.5	36.43	39.93	active
3.59	3.69	1.56	29.89	8.74	6.31	5.67	11.07	22.16	27.31	111.096	28.61	42.77	27.06	36.46	39.74	active
1.91	4	7.6	30.67	8.03	5.16	4.38	11.02	21.52	27.35	115.89	28.02	40.26	27.63	36.44	39.41	active
1.63	4.87	5.88	30.02	11.14	4.4	4.81	10.81	20.94	25.28	118.353	28.47	48.76	27.32	35.91	39.98	active
1.61	4.03	4.61	35.3	9.54	4.9	6.68	10.7	24.83	23.56	114.426	28.35	61.8	28.52	36.71	39.78	active
1.87	4.3	1.66	28.01	9	5.05	3.6	10.87	21.82	22.82	121.93	28.95	80.26	27.99	36.14	38.58	active
1.75	5.58	1.72	27.08	10.45	5.42	6.02	10.31	24.26	27.57	112.198	28.64	82.49	27.88	37.41	38.09	active
1.53	6.05	1.58	30.07	10.96	5.92	5.31	11.05	23.33	26.11	113.099	28.33	80.09	27.59	36.1	38.44	active
1.79	3.85	1.6	29.57	7.26	4.54	4.4	10.89	24.12	23.99	115.914	28.2	81.41	27.37	35.82	37.1	active
2.02	5.32	1.6	28.4	7.15	4.1	6.46	10.52	21.66	21.73	123.057	28.03	72.4	26.98	36.23	39.75	active
1.71	3.52	1.56	25.85	5.81	4.57	5.54	10.92	23.24	22.33	118.709	28.25	69.25	27.71	35.78	38.21	active
1.72	3.73	1.87	27.03	7.78	4.22	5.44	10.85	24.16	22.51	119.313	28.88	53.02	27.87	36.5	36.45	active
1.64	4.98	1.91	28.87	12.09	4.54	4.41	10.8	17.43	24.43	118.266	28.31	43.89	27.16	36.56	39.09	active
1.64	5.79	2	27.4	14.08	3.65	5.58	10.6	25.21	24.31	118.566	28.84	81.21	27.69	36.58	37.59	active
1.74	6.31	1.55	27.74	13.17	5.76	5.11	10.94	22.95	22.7	118.016	28.57	77.48	28.89	36.6	37.59	active
1.61	6.24	1.81	27.49	12.47	5.14	4.76	11.08	25.04	24.21	113.85	28.36	79.4	28.8	36.53	38.99	active
1.64	4.06	1.64	25.02	11.41	5.62	5.4	10.51	24.83	25.4	115.342	28.56	77.78	28.5	36.84	39	active
2.16	3.65	1.68	27.4	7.94	4.71	5.39	10.62	24.76	24.54	119.344	27.78	80.7	29.03	36.14	40.02	active
1.94	6.05	1.85	26.04	11.21	4.95	5.93	11.1	24.45	25.46	119.151	28.55	80.5	27.82	36.86	39.35	active
1.65	4.37	1.7	28.95	8.64	4.38	5.8	10.49	24.52	24.49	115.008	28.14	82.31	27.51	36.02	39.45	active
2.44	4.58	1.66	27.9	9.08	3.54	5.1	9.79	19.19	25.17	113.884	28.05	70.54	27.64	35.62	39.99	active
2.04	4.08	1.86	24.73	12.73	5.01	4.63	10.87	21.64	27.12	112.971	28.8	71.08	28.46	36.39	38.2	active
1.67	5.87	1.71	23.81	3.72	4.9	5.61	10.88	19.09	24.92	116.841	28.2	80.01	27.53	36.62	39.08	active
1.65	5.22	1.59	26.15	10.39	5.52	5.33	10.96	22.21	22.14	115.053	28.68	82.66	28.33	36.4	37.47	active
1.85	3.8	1.7	22.64	1.67	4.31	5.03	10.86	20.27	24.75	110.449	28.49	79.92	29.33	35.96	37.11	active
1.69	5.26	1.56	27.21	4.09	5.09	5.55	10.95	19.12	22.53	122.886	28.12	81.41	27.99	36.8	38.96	active
1.64	4.71	1.56	27.78	1.71	5.26	4.81	10.58	19.51	23.21	113.923	27.69	53.05	27.8	36.43	39.29	active
1.64	4.45	1.59	24.94	10.25	5.07	5.57	10.77	19.34	23.99	110.365	27.8	68.15	27.44	36.48	38.93	active
1.95	3.89	1.75	24.02	11.5	5.32	5.68	10.95	17.67	23.71	112.902	28.08	82.52	27.91	36.35	38.39	active
1.82	3.8	1.58	24.86	6.61	5.03	4.75	11.36	18.17	25.27	116.337	28.07	76.94	28.04	36.09	39.62	active
1.81	3.86	6.29	27.41	9.34	4.8	4.96	10.63	18.24	24.87	113.497	27.62	64.93	28.43	36.51	40.99	active
1.72	3.94	1.68	28.39	9.69	3.7	4.97	10.56	16.69	22.83	116.137	28.62	68.81	27.79	35.93	38.37	active
2.33	4.09	1.76	22.66	11.46	4.58	5.39	10.86	17.52	21.78	112.082	27.57	75.15	28.84	36.33	38.74	active
1.69	4.88	1.87	25.91	5.74	5.38	5.05	11.38	16.08	20.25	114.189	27.82	81.88	27.97	36.45	39.17	active
1.63	4.21	1.76	25.35	8.91	4.28	5.13	10.89	18.47	25.72	120.294	28.51	65.83	28.45	36.39	38.71	active
1.53	4.01	1.57	26.63	5.23	4.18	5.72	11.19	17.75	22.59	115.694	27.97	65.3	28.6	36.23	39.24	active
2.22	3.94	1.71	24.2	9.23	3.45	5.97	10.86	20.17	22.82	115.516	27.93	54.69	28.83	36.43	40.41	active
1.97	3.72	1.65	26.38	4.59	4.16	4.6	10.68	18.15	24.23	112.171	27.99	36.73	28.96	36.02	37.92	active
1.75	4.2	1.68	25.03	8.5	5.69	5.14	10.68	21.39	25.65	107.726	28.31	33.06	28.8	36.19	37.13	active
1.88	3.62	1.66	26.18	4.32	5	4.34	11.01	20.5	26.43	107.443	28.66	39.51	28.25	36.26	36.76	active
1.61	4.53	1.66	28.63	1.69	5.04	5.94	10.45	18.93	24.59	112.616	28.01	47.76	27.6	36.08	38.29	active
1.77	4.52	3.36	31.89	1.84	5.47	4.43	10.61	17.17	23.53	113.569	28.52	48.47	27.25	35.38	39.17	active
1.71	3.63	5.24	31.98	9.68	4.44	4.27	10.25	18.98	24.4	117.031	28.23	60.58	28.31	36.01	40.43	active
1.83	5.49	5.61	28.9	5.76	4.99	4.95	11.11	20.15	25.37	117.03	27.97	44.74	27.6	35.59	39.22	active
1.85	3.81	5.83	30.12	5.04	3.98	5.8	10.91	19.19	25.47	114.477	27.91	41.31	27.48	35.96	38.63	active
1.75	3.86	6.14	31.68	7.46	3.43	4.52	10.75	18.95	24.03	115.762	27.41	36.33	27.3	36.65	39.71	active
1.75	3.64	5.34	30.98	9.11	4.72	4.62	10.44	19.74	24.65	105.329	27.84	36.71	26.84	35.99	38.99	active
1.77	4.08	3.67	30.13	12.29	4.06	5.72	10.51	14.06	25.77	112.836	27.82	38.83	27.07	36.15	38.86	active
1.9	3.52	1.77	26.87	11.33	4.46	5.96	10.33	11.35	24.58	112.7	27.81	40.4	27.41	35.58	39.96	active
1.93	4.05	1.66	28.53	12.44	3.44	6.41	10.26	11.19	22.45	108.906	27.79	44.15	27	35.96	39.65	active
1.91	4.53	1.8	30.29	3.62	3.89	5.41	10.56	12.42	25.68	120.605	27.75	58.7	27.26	35.15	39.94	active
3.79	4.04	4.61	33.3	8.3	6.41	5.41	10.6	10.72	26.52	111.664	27.89	62.33	26.94	35.42	38.59	active
1.77	4.26	5.17	29.61	5.05	5.32	5.24	10.78	11.78	27.19	112.201	27.67	62.56	27.34	35.21	38.86	active
1.69	5.4	7.07	34.41	10.48	4.59	5.45	10.62	11.67	23.79	118.444	28.14	63.92	26.81	35.49	38.35	active
1.69	3.99	5.36	32.12	8.66	3.93	5.23	10.5	12.13	24.53	119.818	27.65	69.79	26.89	35.5	39.38	active
1.59	4.66	6.48	31.76	5.71	4.05	4.61	10.68	15.2	25.54	113.143	27.67	75.87	26.81	36.13	39.45	active
2.01	3.67	5.95	31.42	1.82	4.88	5.03	11.34	14.13	28.75	107.546	28.34	57.79	26.82	36.06	37.36	active
1.83	4.11	1.66	32.27	1.68	3.29	5.32	11.1	13.4	27.25	114.448	27.8	51.63	27.06	36.42	39.33	active
1.79	6.65	5.94	30.58	4.26	5.65	5.13	11.38	14.31	26.89	118.033	27.99	77.39	27.57	36.32	36.88	active
1.8	3.78	6.24	31.8	7.62	4.52	5.09	10.81	13.76	26.96	113.098	28.07	71.09	27.24	36.62	38.12	active
1.67	5.48	6.88	31.23	6.43	3.89	5.22	11.57	14.45	24.87	113.237	28.19	73.22	27.48	36.7	38.16	active
2.71	3.86	6.73	33.61	9.87	4.08	5.34	10.82	13.23	27.18	119.342	28.28	70.33	27.06	36.6	39.22	active
1.54	4.27	7.7	32.94	11.44	5.1	5.23	11.01	14.08	27.64	118.375	27.66	70.29	26.86	36.1	40.21	active
2.13	3.65	9.38	31.66	8.65	3.7	5.6	11.44	15.22	27.48	117.617	27.78	73.44	27.52	36.8	41.43	active
1.88	3.67	4.65	31.04	4.26	4.47	5.35	10.81	14.24	26.45	116.98	27.41	83.09	27.71	36.45	39.57	active
3	6.09	3.7	32.8	1.55	5.27	4.87	10.81	12.39	24.38	116.393	27.93	74.54	26.66	35.78	41.01	active
1.56	3.19	3.97	34.75	3.66	4.95	5.5	10.69	12.89	28.38	118.827	28.13	63.12	26.92	35.1	40.91	active
3.46	3.93	1.89	32.02	1.89	6.32	5.17	10.28	13.72	29.79	116.078	27.38	75.65	27.19	36.42	40.35	active
1.51	3.45	1.76	32.03	5.26	5.16	4.88	10.77	13.43	28.99	108.441	27.26	79.77	27.93	36.46	40.81	active
3.47	3.48	1.72	32.29	4.23	5.78	4.59	10.45	11.84	26.89	97.612	28	85.07	27.8	35.76	41.17	active
5.76	3.26	1.61	29.53	5	8.16	5.66	10.61	13.65	27.94	112.909	27.47	83.65	27.4	35.91	39.97	active
6.57	4.23	1.9	32.81	4.16	8.43	6.26	10.54	11.24	26.64	115.27	27.74	83.05	27.24	35.93	41.57	active
4	1.71	1.67	30.63	4.44	4.27	4.91	10.33	10.78	24.08	103.982	26.91	84.33	27.68	36.27	41.65	active
4.64	1.89	1.64	32.44	6.56	6.88	4.64	10.67	11.85	23.43	112.574	27.35	77.8	27.56	36.48	41.22	active
1.79	3.91	1.68	28.77	8.63	4.9	5.74	10.34	12.1	24.44	114.825	27	76.81	27.85	36.35	41.18	active
1.71	4.11	1.92	27.85	5.19	4.47	6.04	10.42	11.04	22.58	111.076	27.59	78.62	28.82	36.38	40.7	active
1.77	3.6	1.66	30.67	1.97	3.99	4.41	9.98	11.56	26.96	114.637	27.48	83.06	27.4	36.37	41.41	active
1.99	3.86	1.57	30.04	1.85	3.9	4.63	11.32	11.39	24.15	116.185	27.46	83.34	27.88	36.16	41.59	active
1.9	4.1	1.66	28.08	7.31	4.24	4.83	11.25	12.51	24.22	116.558	27.33	80.69	27.06	35.92	39.92	active
4.81	1.56	1.6	27.57	1.65	5.04	5.26	10.09	12.82	24.9	107.812	27.41	81.39	26.68	36.22	38.9	active
1.86	4.25	1.73	30.41	1.78	4.68	4.39	10.88	13.42	25.45	114.029	27.79	76.55	27.05	36.35	39.93	active
1.85	5.42	1.74	30.43	1.79	6.13	4.83	10.53	12.69	29.82	111.822	27.95	84.21	27.08	36.07	38.61	active
5.51	4.7	1.68	33.53	4.39	4.91	5.09	10.36	13.37	28.15	118.207	27.79	73.94	27.74	35.46	42.08	active
4.27	1.79	1.57	31.32	4.31	4.62	4.68	10.46	13.17	26.76	117.934	27.82	78.73	27.53	35.64	41.39	active
1.95	3.74	1.67	35.97	3.54	4.93	4.66	11.19	13.32	24.58	115.614	27.69	79.53	27.43	35.56	43.15	active
1.81	3.78	1.72	31.79	3.39	3.57	5.21	10.43	11.45	19.35	107.322	27.29	70.24	26.7	36.18	41.94	active
5.23	3.62	2.07	30.81	1.58	5.62	3.42	10.79	13.2	25.66	109.236	27.32	59.52	27.15	35.92	40.83	active
4.73	1.66	1.58	30.95	1.73	6.39	4.5	10.65	13.5	23.22	109.539	26.71	76.07	27.29	36.37	41.59	active
5.92	1.6	1.64	33.97	1.74	6.12	5.92	10.57	12.39	23.08	99.223	27.18	79.25	27.42	35.91	40.26	active
7.18	1.79	1.79	34.02	1.56	6.71	5.01	10.51	12.93	24.38	109.695	27.38	66.07	27.75	35.98	41.55	active
6.84	1.82	1.72	31.93	1.64	6.38	5.05	10.72	13	20.66	113.235	27.55	73.37	27.19	35.33	41.22	active
4	1.77	4.33	31.53	3.81	5.37	5.4	10.63	13.62	22.19	107.073	27.29	82.32	26.8	35.91	41.17	active
1.8	4.11	4.57	32.21	1.83	5.72	4.96	11.18	13.01	18.13	112.092	26.48	81.86	28.1	35.71	40.28	active
1.72	3.47	1.56	31.79	1.68	5.55	5.57	10.72	13.3	19.81	112.803	26.97	83.47	27.74	35.19	40.33	active
1.65	3.87	1.65	30.19	1.97	4.82	5.27	10.55	12.81	20.39	106.138	27.82	79.8	27.96	36.03	41.54	active
1.81	3.63	1.65	28.82	1.62	5.19	5.1	10.96	9.5	17.97	115.984	27.92	71.12	28.13	36.07	38.13	active
1.73	4.45	1.7	31.3	3.65	5.16	6.13	10.74	12.95	17.5	113.197	27.24	59.45	27.35	36.22	40.77	active
1.64	5.85	1.55	31.74	3.95	5.2	4.98	11.14	10.49	17.94	116.436	27.72	49.25	27.47	35.47	39.88	active
1.61	5.44	4.69	30.05	1.77	5.02	4.43	11.17	10.39	20.04	119.639	27.6	73.37	28.31	35.75	41.41	active
1.71	3.84	6.92	31.68	4.31	4.79	5.22	10.67	12.39	20.52	113.85	27.08	75.46	28.21	35.88	41.22	active
2.2	3.51	1.64	29.88	6.34	3.67	4.87	10.56	10.2	17.73	111.688	27.03	54.78	28.19	35.67	39.83	active
1.8	5.03	1.91	30.5	1.83	5.53	5.31	10.67	9.97	18.77	116.678	27.85	62.95	27.92	35.71	39.67	active
1.78	3.52	1.57	31.91	5.06	3.89	4.7	11.08	9.24	19.99	109.062	27.3	71.37	27.75	35.7	41.54	active
1.61	3.82	1.79	30.92	1.77	4.34	5.12	11.23	12.1	18.36	115.101	27.75	79.43	27.95	35.55	40.34	active
1.6	6.71	1.69	26.93	1.66	4.18	5.6	10.71	11.38	22.01	118.3	27.41	81.13	28.3	36.31	39.18	active
1.86	5.38	1.62	29.87	2.12	4.5	4.75	11.29	13.41	20.41	112.421	27.65	81.98	28.19	35.98	40.55	active
1.85	3.48	3.28	30.4	4.71	4.54	5.2	11.22	14.05	19.04	116.344	27.56	79.97	27.81	35.85	39.97	active
1.65	4.62	1.89	25.95	1.79	5.12	4.92	10.65	14.25	19.44	123.12	27.22	80.78	29.3	35.75	38.69	active
1.83	4.86	1.92	28.15	2.08	5.04	5.47	11.09	14.64	20.81	121.826	27.4	71.38	28.95	36.88	37.85	active
1.77	4.15	1.73	33.94	3.55	4.82	5.58	10.61	10.59	16.7	115.849	27.39	72.17	29.91	35.86	40.57	active
1.66	4.04	1.69	33.08	1.73	3.61	5.05	10.76	14.79	19.79	110.272	27.01	81.92	28.32	35.9	41.79	active
1.67	3.46	1.83	31.34	4.94	4.49	5.08	11.04	13.85	17.11	114.706	28.1	81.04	29.14	35.75	40.59	active
2.28	3.77	1.92	27.32	6.16	5.87	4.76	11.18	12.32	17.09	107.954	27.2	82.78	28.64	36.27	39.03	active
1.62	3.97	1.86	32.67	2.05	3.51	5.15	10.49	14.93	18.54	111.009	26.74	82.38	29.93	35.92	39.12	active
1.87	4.03	1.78	27.81	1.67	4.79	4.49	11.02	14.61	19.29	109.295	28.1	75.52	29.46	36.4	38.9	active
1.86	3.84	1.65	28.55	3.83	3.53	4.82	10.33	16.86	20.04	110.362	27.54	83.7	28.6	35.99	39.95	active
1.7	4.24	1.7	27.22	1.73	4.11	4.83	10.85	14.02	19.75	112.933	28.17	83.04	28.23	36.15	39.88	active
1.83	4.08	1.73	27.65	1.74	5.04	5.04	10.95	12.37	19.67	110.356	27.81	87.65	28.01	36.58	40.24	active
3.96	3.86	1.76	30.51	1.61	4.56	3.87	11.19	13.32	21.88	115.002	28.05	85.97	28.07	35.92	40.69	active
4.6	3.5	1.69	29.38	1.86	4.53	3.98	10.98	19.31	22.92	118.797	28.69	75.35	28.15	35.93	40.3	active
1.56	3.83	1.53	25.46	1.75	4.05	3.47	11.18	18.54	22.96	114.207	28.55	77.75	27.48	36.74	40.14	active
1.95	4.22	1.72	27.94	1.85	3.61	5.25	10.76	15.07	20.02	110.138	27.9	76.26	27.75	36.16	40.55	active
2.08	1.59	1.55	28.33	1.64	3.74	4.94	11.26	15.17	20.25	111.154	27.48	77.27	28.09	36.35	41.32	active
1.61	4.14	1.59	28.57	1.71	4.93	5.83	10.7	15.28	20.44	109.853	28.75	67.53	27.58	36.19	40.74	active
1.68	3.83	1.69	28.04	9.53	4.42	5.12	11.04	19.48	22.96	113.804	28.62	79.74	27.55	35.66	41.29	active
1.71	4.72	1.57	29.03	9.34	4.68	5.13	10.99	16.56	22.1	116.607	28.54	80.97	28.16	35.84	39.88	active
1.98	4.51	1.56	28.73	6.74	4.88	5.37	10.86	18.19	22	117.394	28.59	51.41	28.11	35.51	40.34	active
1.81	4.36	1.68	30.34	9.34	4.39	5.4	10.68	9.46	19	114.789	27.67	52.06	27.23	35.11	41.52	active
1.83	3.82	1.86	30.3	7.23	4.68	5.16	11.31	13.15	22.88	110.446	28.59	37.59	28.37	34.85	40.35	active
1.65	4.25	5.06	28.31	6.82	4.51	5.2	10.69	13.7	22.7	115.129	28.93	41.12	28.22	35.21	41.66	active
1.99	4.88	1.82	30.81	8.43	4.02	5.42	10.67	12.95	20.27	122.181	28.13	42.02	27.03	35.49	41.65	active
1.75	4.92	1.81	29.71	6.37	4.28	4.82	11.44	12.23	18.09	115.834	28.22	43.05	28.22	36.28	40.57	active
1.68	3.61	1.59	29.41	11.5	3.82	4.96	10.84	16.36	21.15	110.592	27.95	46.11	28.05	36.42	39.61	active
1.8	4.01	1.68	33.99	10.4	4.65	5.06	10.49	13.81	19.97	117.545	27.82	52.45	26.43	36.14	41.02	active
1.91	5.35	1.59	29.6	6.85	4.87	5.32	11.11	14.39	20.83	117.179	28.41	53.73	27.14	36.09	39.95	active
1.83	4.15	1.66	29.71	1.63	4.5	4.65	10.08	18.1	22.53	121.187	28.6	61.6	26.92	35.66	39.68	active
1.96	4.1	1.69	30.55	1.73	3.79	4.83	11.25	17.52	20.29	112.051	27.71	56.39	26.9	36.16	39.36	active
2.09	4.33	1.65	30.2	6.54	4.74	4.57	10.53	16.81	17.57	112.677	27.78	62.6	27.44	36.28	40.93	active
1.65	5.08	1.64	30.63	9.9	3.56	5.02	11.31	11.99	15.03	122.765	28.59	75.69	26.93	35.96	39.27	active
1.97	3.98	1.72	35.26	6.21	3.67	4.98	9.7	13.08	18.57	118.56	27.85	78.52	26.88	35.72	40.74	active
1.73	3.73	1.79	33.58	3.8	4.47	5.32	10.31	16.88	21.64	118.72	28.37	84.92	26.75	35.15	40.67	active
1.94	4.11	1.94	33.89	4.31	3.84	5.21	10.42	19.98	22.18	116.033	28.81	79.91	26.4	35.71	41.73	active
1.94	5.62	1.63	35.16	7.16	4.6	4.98	10.66	19.14	20.58	108.34	29.45	79.59	27.05	35.57	38.91	active
1.67	4.06	1.77	32.64	7.89	3.66	5	10.49	18.74	21.34	117.591	28.7	71.6	26.51	35.91	39.58	active
1.72	3.23	1.54	30.4	12.01	3.95	4.64	11.18	17.67	23.69	115.192	28.7	62.51	27.07	35.99	40.52	active
1.72	3.75	3.42	32.49	7.69	4.33	4.4	10.6	20.3	21.47	110.62	28.15	38.83	26.77	35.85	39.79	active
1.82	4.04	1.97	31.72	5.86	4.01	5.33	10.61	24.08	23.57	120.938	29.05	36.13	26.94	35.64	40.48	active
1.88	3.91	1.57	34.79	1.61	3.72	5.15	10.49	21.42	25.77	113.588	28.81	52.1	26.74	35.97	40	active
1.79	3.95	1.69	33.52	3.41	4.5	4.38	10.74	19.3	21.28	118.217	28.39	54.28	27.06	36.29	40.71	active
2.07	3.93	5.92	30.7	4.76	3.81	5.91	10.26	27	23.61	112.545	28.6	71.4	28	36.02	39.5	active
1.74	4.64	6.27	32.48	4.55	5.26	6.42	9.37	21.26	24.47	107.275	29.09	84.35	27.26	35.78	40.4	active
1.81	1.76	6.52	33.67	11.51	4.58	5.28	10.62	24.33	25.57	113.003	28.74	76.8	27.13	35.88	39.75	active
1.93	3.75	4.3	32.17	8.91	4.5	4.7	10.48	25.41	28.61	114.83	28.28	82.79	26.67	36.09	38.82	active
1.95	4.11	1.65	34.91	6.36	4.27	6.34	9.9	27.26	26.27	115.698	27.76	73.46	27.05	35.53	39.64	active
3.45	3.3	4.83	33.14	8.22	4.48	7.2	10.24	24.6	27.18	104.642	28.41	73.92	26.81	36.3	39.51	active
4.57	3.62	1.48	32.59	5.95	4.6	7.23	10.19	25.85	26.54	109.556	28.09	75.54	27.01	35.9	40.33	active
4.98	1.58	1.63	31.22	4.29	5.16	5.88	9.27	29.62	28.56	107.092	29.22	72.83	27.07	36.29	38.79	active
1.74	1.62	1.46	30.35	5.57	4.55	4.79	10.35	28.01	25.32	115.67	28.52	82.47	26.84	36.55	38.65	active
2.18	1.51	1.78	31.92	2.66	4.48	3.35	9.21	30.02	27.92	104.632	28.7	88.67	27.35	36.28	41.11	active
2	1.71	1.87	31.29	1.54	4.58	4.09	9.08	27.6	26.62	111.012	28.21	81.5	27.8	36.9	41.7	active
1.69	1.61	1.65	32.25	1.75	6.38	4.44	10.45	25.52	24.17	107.091	27.9	67.56	27.04	37.12	37.75	active
2.7	1.81	1.93	29.6	2.01	5.51	5.5	9.83	27.26	26.61	108.019	27.97	78.59	27.23	35.99	38.92	active
2.18	1.68	1.72	30.89	1.57	2.9	5.57	10.98	26.4	27.44	104.928	27.53	81.5	28.26	35.83	39.67	active
2.27	1.64	1.59	30.85	1.61	3.43	5.36	10.04	28.4	28.17	109.271	27.89	79.03	28.28	36.19	39.95	active
1.65	2.28	1.65	29.67	1.63	3.51	5.1	10.72	26.7	26.22	106.965	27.7	78.92	28.42	36.99	40.11	active
5.75	1.71	1.65	28.35	4.61	7.23	5.3	9.86	25.74	26.12	109.255	27.9	77.18	30.54	36.04	39.03	active
1.77	4.41	1.82	27.48	1.65	5.18	5.67	10.26	25.9	25.73	105.301	27.6	78.89	29.11	35.8	39.99	active
1.56	3.28	1.71	28.45	1.64	5.26	3.86	10.69	26.02	29.58	108.911	28.55	45.34	27.68	35.51	39.6	active
1.97	4.1	1.61	25.83	1.83	5.18	4.31	10.99	27.45	28.62	112.237	28.76	57.04	27.74	35.49	37.91	active
2.18	3.09	1.66	31.8	1.71	5.66	5.46	11.16	26.93	28.74	115.192	28.29	84.35	27.32	35.7	38.96	active
1.64	3.65	1.68	30.15	1.87	4.5	5.47	10.05	28.64	29.23	117.512	28.84	85.27	27.36	36.15	38.1	active
2.32	3.35	1.68	33.83	6.84	5.31	5.36	10.2	30.22	31.58	118.183	28.6	79.27	27.41	36.38	39.51	active
1.7	5.02	1.75	28.85	5.74	5.16	8.03	10.99	27.69	28.16	109.473	28.79	82.57	27.41	36.09	37.93	active
1.61	4.04	1.64	31.34	1.85	4.82	5.66	10.09	28.51	30.98	111.819	28.35	63.15	26.64	35.64	37.21	active
1.65	3.99	1.97	33.65	1.87	5.25	5.4	10.32	25.82	28.53	112.247	28.6	74.26	27.36	36.12	38.36	active
1.81	1.7	1.7	32.21	1.69	5.82	6.74	11.31	26.16	28.33	106.118	27.99	82.37	26.7	36.59	37.95	active
1.64	1.68	1.6	34.91	1.63	5.89	7.24	10.74	26.71	28.08	104.883	27.5	58.65	27.1	36.68	40.73	active
1.71	2.93	1.59	32.49	4.09	5.37	5.53	10.3	26.07	27.23	114.774	28.08	63.03	26.78	36.18	39.98	active
3.23	4.58	1.72	32.6	1.86	4.84	4.35	10.41	27.81	29.45	116.829	28.56	75.84	26.18	35.69	38.65	active
1.73	4.25	1.54	33.9	3.88	5.1	5.82	10.04	27.09	30.01	118.086	28.37	46.18	26.63	35.58	40.41	active
1.64	3.78	2.11	31.66	1.73	5.48	5.44	10.54	28.54	31.23	120.419	28.83	45.45	26.9	36.38	38.46	active
1.77	3.83	1.58	31.86	1.72	3.78	5.37	10.79	25.77	29.86	116.406	28.55	55.1	27.23	36.58	38.38	active
1.81	4.09	4.3	32.17	1.84	4.66	4.72	9.55	26.15	28.68	119.15	28.07	62.52	26.89	36.08	38.8	active
1.55	3.83	1.56	31.1	2.03	5.44	5.2	10.02	28.62	28.42	112.004	28.01	72.42	27.31	36.44	38.5	active
1.76	4	1.6	32.56	1.61	5	5.04	10.12	26.4	26.91	114.206	28.34	60.91	26.69	36.13	39.49	active
1.77	3.7	1.58	31.11	1.98	5.35	5.62	10.1	29.3	30.1	106.287	28.39	70	27.08	36.29	38.59	active
2.63	4.26	1.91	33.5	1.73	5.39	4.98	10.82	28.38	29.19	111.396	28.7	41.82	26.84	36.01	37.15	active
2.18	3.93	1.97	33.3	3.94	5.37	4.78	10.45	27.25	28.12	114.263	27.92	52.87	27.15	36.5	39.47	active
1.9	3.71	1.65	35.69	2.19	5.34	4.97	9.98	26.28	27.65	104.396	28.03	68.01	27.51	35.8	39.86	active
1.68	3.71	1.66	36	1.76	4	4.14	10.29	26.94	28.34	117.126	28.5	69.95	26.8	36.01	41.62	active
1.72	3.74	1.59	35.23	1.72	4.4	5.29	10.39	28.22	28.47	108.197	28.5	62.29	26.78	36.52	40.36	active
2.11	1.77	1.77	32.42	1.62	4.16	5.12	10.7	28.65	24.58	113.985	27.58	70.32	27.13	36.58	40.3	active
2.01	3.37	1.7	31.64	1.7	4.89	5.73	10.89	25.86	27.72	115.541	28.51	82.19	26.67	35.8	37.43	active
1.63	3.54	1.81	33.73	1.66	4.42	5.18	10	25.81	21.77	120.828	27.25	83.69	26.72	36.51	39.68	active
1.85	3.98	1.92	33.67	1.71	4.52	5.56	10.27	25.06	28.39	117.074	28.58	72.25	26.43	36.11	39.75	active
2.37	3.52	1.9	34.08	1.64	4.19	4.88	11.04	24.79	27.91	116.135	27.92	67.77	26.78	35.42	42.09	active
1.88	1.71	1.7	36.28	1.87	3.49	4.79	11.34	27.23	24.22	115.257	27.63	59.89	26.88	35.88	40.15	active
1.67	2.93	1.55	33.81	1.99	3.1	4.62	10.49	24.4	22.09	116.639	27.74	70.25	27.04	36.72	39.95	active
3.67	1.64	1.71	37.21	1.86	5.24	5.53	10.3	26.1	25.42	106.359	27.94	76.26	26.6	36.03	40.38	active
2.2	1.8	1.91	35.26	1.87	4.24	4.97	10.97	25.07	26.76	104.922	27.6	63.24	26.83	35.62	39.8	active
1.82	3.69	1.61	35.95	1.82	4.54	3.89	8.95	25.81	28.01	114.294	28.4	72.41	26.63	35.52	40.96	active
1.6	3.34	1.56	35.74	1.78	4.76	5.58	9.77	26.29	28.14	116.693	28.24	78.93	26.61	35.64	38.53	active
1.75	3.46	1.65	33.68	1.7	5.1	4.95	9.73	25.54	26.12	116.141	28.22	66.56	26.88	35.55	39.42	active
1.79	1.53	1.77	34.96	1.63	3.95	5.19	10.09	26.27	26.53	115.382	27.97	76.91	26.95	35.51	40.29	active
1.74	1.84	6.33	34.55	1.68	3.94	5.4	9.99	26.36	28.23	115.097	28.33	68.76	26.4	36.44	40.58	active
[truncated: 76,014 more rows]
